# Supplementary material for: Survival of the first rather than the fittest in a Shewanella electrode biofilm
Source: Commun Biol. 2021 May 6;4:536. doi: 10.1038/s42003-021-02040-1 (PMC8102560; doi:10.1038/s42003-021-02040-1)
Supplement: Supplementary file 3 — Supplementary Data 1 [file 42003_2021_2040_MOESM3_ESM.xlsx]

## Sheet: Figure 2A - Source Data
Hours	Replicate	Cell Counts (MR-1+gfp)	Cell counts (∆llpR)	MR-1+gfp generations	Loge[∆llpR/MR-1+gfp]		MR-1+gfp gen. time = ln(2)/0.627 = 1.1054978956299
0	A	397	7206	0	2.89873
0	B	350	8664	0	3.209
0	C	308	6171	0	2.99752
3	A	1453	11111	2.71371	2.03431
3	B	1172	11437	2.71371	2.27814
3	C	1072	10758	2.71371	2.30612
6	A	7588	29245	5.42742	1.34914
6	B	9729	38549	5.42742	1.37682
6	C	12261	41943	5.42742	1.22989
9	A	25218	31378	8.14113	0.218549
9	B	24992	31333	8.14113	0.226116
9	C	27854	33436	8.14113	0.182657
12.25	A	16838	11153	11.081	-0.41193
12.25	B	14751	10016	11.081	-0.387127
12.25	C	15935	10602	11.081	-0.407475

## Sheet: Figure 2B - Source Data
Hours	Replicate	MR-1+gfp generations	Loge[∆llpR/MR-1+gfp]			gfp gen. time = ln(2)/0.520 =	1.33298
0	A	0	4.4627
4.5	A	3.37591	3.0946
8.83	A	6.62428	2.0366
12.83	A	9.62508	1.0184
18.08	A	13.5636	-0.031139
27.08	A	20.3155	-1.6964
0	B	0	4.7078
4.5	B	3.37591	3.3441
8.83	B	6.62428	2.1468
12.83	B	9.62508	0.99315
18.08	B	13.5636	-0.31595
27.08	B	20.3155	-1.9806
0	C	0	4.6112
4.5	C	3.37591	3.2821
8.83	C	6.62428	2.1491
12.83	C	9.62508	1.0848
18.08	C	13.5636	-0.22795
27.08	C	20.3155	-2.331
0	D	0	4.5233
4.5	D	3.37591	3.2254
8.83	D	6.62428	2.1886
12.83	D	9.62508	1.1856
12.83	D	9.62508	1.1124
18	D	13.5036	-0.18176
0	E	0	4.4909
4.25	E	3.18836	3.1516
8.75	E	6.56426	1.6908
22.5	E	16.8795	-0.84193

## Sheet: Figure 3A - Source Data
gfp+ generation time on electrode = 0.170							Planktonic bioreactor competition (from Fig. 2B for comparison)
Hours	Replicate	GFP counts	non-GFP counts	MR-1+gfp generations	Loge[∆llpR/MR-1+gfp]		MR-1+gfp generations	Loge[∆llpR/MR-1+gfp]
0	A	1606	74056	0	3.83107		0	4.4627
0	B	2225	30071	0	2.6038		3.37591	3.0946
73.15	A	3839	70640	17.9406	2.91238		6.62428	2.0366
73.15	B	1453	30229	17.9406	3.03517		9.62508	1.0184
119	A	5413	140303	29.1857	3.255		13.5636	-0.031139
119	B	1753	43040	29.1857	3.2008		20.3155	-1.6964
198	A	5413	141886	48.5611	3.26622		0	4.7078
198	B	1753	44623	48.5611	3.23692		3.37591	3.3441
243	A	14352	212637	59.5977	2.6957		6.62428	2.1468
243	B	534	29407	59.5977	4.00859		9.62508	0.99315
317	A	11711	177978	77.7468	2.72113		13.5636	-0.31595
317	B	1460	84999	77.7468	4.0642		20.3155	-1.9806
407	A	5948	129600	99.8201	3.0814		0	4.6112
407	B	1778	114280	99.8201	4.16316		3.37591	3.2821
551	A	20638	313174	135.137	2.71962		6.62428	2.1491
551	B	988	42627	135.137	3.76456		9.62508	1.0848
671	A	14710	252914	164.568	2.84452		13.5636	-0.22795
671	B	4823	67736	164.568	2.64222		20.3155	-2.331
							0	4.5233
							3.37591	3.2254
							6.62428	2.1886
							9.62508	1.1856
							9.62508	1.1124
							13.5036	-0.18176
							0	4.4909
							3.18836	3.1516
							6.56426	1.6908
							16.8795	-0.84193

## Sheet: Figure 3B - Source Data
gfp+ generation time on electrode = 0.170							Planktonic bioreactor competition (from Fig. 2B for comparison)
Hours	Replicate	CFU/mL (MR-1+gfp)	CFU/mL (∆llpR)	MR-1+gfp generations	Loge[∆llpR/MR-1+gfp]		MR-1+gfp generations	Loge[∆llpR/MR-1+gfp]
0	A	2000	125000	0	4.13517		0	4.4627
96	A	22000	1400000	23.5448	4.15319		3.37591	3.0946
504	A	23000	3190000	123.61	4.93228		6.62428	2.0366
672	A	40000	10300000	164.813	5.55102		9.62508	1.0184
936	A	1500	1470000	229.562	6.88755		13.5636	-0.031139
1176	A			288.424			20.3155	-1.6964
1224	A			300.196			0	4.7078
1488	A	1500	234000	364.944	5.04986		3.37591	3.3441
0	B			0			6.62428	2.1468
96	B	13000	457000	23.5448	3.55973		9.62508	0.99315
504	B	9000	329000	123.61	3.59883		13.5636	-0.31595
672	B	1900	232000	164.813	4.80488		20.3155	-1.9806
936	B	10000	14800000	229.562	7.2998		0	4.6112
1176	B	2100	144000	288.424	4.22788		3.37591	3.2821
1224	B	95000	5890000	300.196	4.12713		6.62428	2.1491
1488	B	1000	19900	364.944	2.99072		9.62508	1.0848
0	C	2000	102000	0	3.93183		13.5636	-0.22795
96	C	3000	1020000	23.5448	5.82895		20.3155	-2.331
504	C	34000	1060000	123.61	3.43966		0	4.5233
672	C	57000	1320000	164.813	3.14234		3.37591	3.2254
936	C	58000	434000	229.562	2.0126		6.62428	2.1886
1176	C	80000	1540000	288.424	2.95751		9.62508	1.1856
1224	C	3000000	11600000	300.196	1.35239		9.62508	1.1124
1488	C	1000	845000	364.944	6.73934		13.5036	-0.18176
							0	4.4909
							3.18836	3.1516
							6.56426	1.6908
							16.8795	-0.84193

## Sheet: Figure 4A - Source Data
	Current (µA/cm2)
Time (h)	∆llpR #1	∆llpR #2	MR-1+gfp #1	MR-1+gfp #2
0.000694444	0.842131	0.487761	0.754632	0.728848
0.00125	0.668673	0.451314	0.593489	0.598957
0.00180555	0.62574	0.448392	0.550725	0.567596
0.00236111	0.606197	0.468669	0.534586	0.555827
0.00291667	0.592798	0.480745	0.530603	0.546889
0.00347222	0.585214	0.491297	0.513717	0.544678
0.00402778	0.580718	0.502634	0.508254	0.537292
0.00458333	0.578067	0.503926	0.508226	0.535511
0.00513889	0.572614	0.52335	0.507422	0.534934
0.00569444	0.575281	0.543299	0.504644	0.538379
0.00625	0.571509	0.573542	0.505116	0.540248
0.00680555	0.573491	0.562942	0.500525	0.539136
0.00736111	0.571709	0.58428	0.500682	0.539864
0.00791667	0.569743	0.589011	0.495077	0.540705
0.00847222	0.570653	0.608995	0.498383	0.53879
0.00902778	0.56792	0.613	0.497569	0.540558
0.00958333	0.569455	0.598654	0.499539	0.541706
0.0101389	0.568713	0.615433	0.508052	0.543659
0.0106944	0.565086	0.611851	0.504643	0.541399
0.01125	0.569546	0.612566	0.503655	0.539975
0.0118056	0.569722	0.635304	0.507583	0.54222
0.0123611	0.565011	0.634523	0.510658	0.541871
0.0129167	0.562505	0.64087	0.504566	0.544968
0.0134722	0.56949	0.628601	0.506024	0.544557
0.0140278	0.571559	0.644324	0.505722	0.542854
0.0145833	0.572055	0.637563	0.505697	0.542555
0.0151389	0.568833	0.647898	0.508371	0.546919
0.0156944	0.569994	0.639437	0.50486	0.547032
0.01625	0.570289	0.637599	0.504751	0.548813
0.0168056	0.573712	0.659416	0.503842	0.548828
0.0173611	0.572236	0.653251	0.504117	0.546618
0.0179167	0.569103	0.650789	0.506686	0.546336
0.0184722	0.571758	0.655134	0.511935	0.546615
0.0190278	0.567779	0.680887	0.510071	0.546473
0.0195833	0.564261	0.671263	0.510476	0.552104
0.0201389	0.563234	0.663919	0.508828	0.55235
0.0206944	0.563523	0.661511	0.506079	0.549153
0.02125	0.570828	0.681298	0.509872	0.551004
0.0218056	0.569112	0.678072	0.506538	0.549203
0.0223611	0.56796	0.6769	0.516873	0.550095
0.0229167	0.566865	0.691534	0.518895	0.551546
0.0234722	0.570181	0.686635	0.51156	0.550479
0.0240278	0.570574	0.677275	0.510899	0.550691
0.0245833	0.569511	0.678125	0.514805	0.551452
0.0251389	0.572608	0.700725	0.512422	0.549441
0.0256944	0.570229	0.68905	0.512061	0.549282
0.02625	0.5674	0.679539	0.517693	0.550925
0.0268056	0.561674	0.679508	0.515007	0.551765
0.0273611	0.565249	0.668543	0.51148	0.548643
0.0279167	0.567	0.672055	0.509355	0.55062
0.0284722	0.571181	0.678124	0.51182	0.548667
0.0290278	0.574531	0.674441	0.509257	0.551558
0.0295833	0.572905	0.67548	0.515297	0.550849
0.0301389	0.569353	0.702622	0.516315	0.55143
0.0306944	0.570483	0.712067	0.511171	0.555502
0.03125	0.572944	0.704743	0.509374	0.550138
0.0318056	0.569457	0.688942	0.510517	0.55396
0.0323611	0.567622	0.678723	0.508106	0.559459
0.0329167	0.566179	0.685377	0.511562	0.555214
0.0334722	0.568483	0.683798	0.512062	0.555316
0.0340278	0.569543	0.676814	0.508179	0.557694
0.0345833	0.567089	0.6824	0.512477	0.556146
0.0351389	0.57108	0.68602	0.513617	0.557164
0.0356944	0.570784	0.70704	0.513014	0.552478
0.03625	0.567469	0.707094	0.513526	0.546702
0.0368056	0.563644	0.688187	0.511705	0.545002
0.0373611	0.566226	0.699155	0.511494	0.543958
0.0379167	0.569605	0.682012	0.511629	0.544889
0.0384722	0.563148	0.698549	0.512466	0.546188
0.0390278	0.562663	0.705324	0.51553	0.545968
0.0395833	0.563421	0.682418	0.517346	0.547228
0.0401389	0.569281	0.69943	0.515334	0.54588
0.0406944	0.56972	0.695015	0.517821	0.546393
0.04125	0.569849	0.678392	0.517652	0.545762
0.0418056	0.566325	0.677757	0.517692	0.549417
0.0423611	0.564863	0.698695	0.51277	0.548654
0.0429167	0.561162	0.704235	0.518743	0.545223
0.0434722	0.570591	0.675891	0.521135	0.54353
0.0440278	0.572504	0.672425	0.51927	0.543425
0.0445833	0.56619	0.673058	0.51794	0.540963
0.0451389	0.566416	0.693276	0.517748	0.542471
0.0456944	0.566521	0.68848	0.516585	0.543219
0.04625	0.560376	0.692611	0.519174	0.542643
0.0468056	0.559674	0.682456	0.518846	0.543701
0.0473611	0.565081	0.681286	0.517898	0.543365
0.0479167	0.565989	0.695741	0.518265	0.544948
0.0484722	0.565842	0.692728	0.512571	0.546018
0.0490278	0.572223	0.671586	0.515651	0.546802
0.0495833	0.570149	0.673802	0.520176	0.545515
0.0501389	0.568041	0.693155	0.519778	0.543883
0.0506944	0.565812	0.697884	0.518106	0.544534
0.05125	0.560388	0.692553	0.517502	0.545534
0.0518056	0.562066	0.680067	0.517455	0.54509
0.0523611	0.562633	0.657197	0.517999	0.543668
0.0529167	0.560646	0.670979	0.515496	0.544039
0.0534722	0.556764	0.677435	0.512985	0.542115
0.0540278	0.558888	0.664412	0.510689	0.542742
0.0545833	0.562844	0.683373	0.51214	0.543739
0.0551389	0.562966	0.678604	0.508309	0.541056
0.0556944	0.561499	0.678128	0.509233	0.539158
0.05625	0.557747	0.664308	0.510135	0.538917
0.0568056	0.558254	0.664723	0.509568	0.537648
0.0573611	0.559993	0.666862	0.510394	0.536739
0.0579167	0.552457	0.652033	0.510486	0.537039
0.0584722	0.550889	0.647804	0.510555	0.5358
0.0590278	0.551678	0.670443	0.510874	0.539336
0.0595833	0.54942	0.65467	0.506816	0.538048
0.0601389	0.552437	0.640884	0.50674	0.538304
0.0606944	0.552653	0.656715	0.50436	0.542002
0.06125	0.552331	0.670124	0.502619	0.540226
0.0618056	0.549697	0.661697	0.507586	0.53778
0.0623611	0.546398	0.650868	0.508699	0.539664
0.0629167	0.547038	0.651853	0.509837	0.538999
0.0634722	0.542955	0.636642	0.513025	0.53901
0.0640278	0.544425	0.649523	0.510937	0.540444
0.0645833	0.547183	0.651346	0.50915	0.538985
0.0651389	0.546615	0.639511	0.508278	0.539849
0.0656944	0.547964	0.664395	0.51031	0.539443
0.06625	0.549438	0.655289	0.511908	0.53986
0.0668056	0.547203	0.648579	0.509377	0.538828
0.0673611	0.551949	0.637627	0.513081	0.539336
0.0679167	0.553729	0.63435	0.51317	0.538255
0.0684722	0.551056	0.639095	0.513146	0.537365
0.0690278	0.550042	0.641169	0.513568	0.538658
0.0695833	0.54785	0.632283	0.5151	0.537475
0.0701389	0.549507	0.637649	0.515407	0.536295
0.0706944	0.547692	0.635675	0.514527	0.536711
0.07125	0.547585	0.65078	0.516336	0.5394
0.0718056	0.546913	0.645479	0.51543	0.538534
0.0723611	0.548804	0.636963	0.510656	0.538691
0.0729167	0.55028	0.632469	0.511212	0.54003
0.0734722	0.549195	0.63591	0.513975	0.539823
0.0740278	0.552324	0.6329	0.517755	0.539239
0.0745833	0.552719	0.625543	0.511901	0.537909
0.0751389	0.549993	0.634218	0.506236	0.538349
0.0756944	0.548275	0.648988	0.505921	0.538693
0.07625	0.548492	0.636297	0.50874	0.538576
0.0768056	0.549262	0.632005	0.515385	0.538885
0.0773611	0.549686	0.647203	0.514994	0.537557
0.0779167	0.547566	0.643935	0.514231	0.537943
0.0784722	0.548932	0.629122	0.516848	0.536725
0.0790278	0.547446	0.627275	0.512321	0.535193
0.0795833	0.543546	0.622831	0.510541	0.536683
0.0801389	0.547681	0.641628	0.510266	0.53376
0.0806944	0.547085	0.641565	0.51268	0.534736
0.08125	0.544774	0.620173	0.511519	0.535009
0.0818056	0.545521	0.611788	0.511942	0.536544
0.0823611	0.54625	0.634611	0.510222	0.536425
0.0829167	0.543419	0.633878	0.509655	0.535184
0.0834722	0.541525	0.616068	0.51032	0.535292
0.0840278	0.54393	0.630375	0.513366	0.534498
0.0845833	0.544624	0.63362	0.510805	0.535233
0.0851389	0.543693	0.613935	0.505425	0.534723
0.0856944	0.543302	0.624794	0.508398	0.531866
0.08625	0.540999	0.634156	0.50672	0.532307
0.0868056	0.539352	0.633814	0.506106	0.531223
0.0873611	0.539699	0.617154	0.506364	0.532764
0.0879167	0.540014	0.61534	0.507722	0.530845
0.0884722	0.538362	0.626398	0.502214	0.529374
0.0890278	0.538254	0.619812	0.505762	0.531292
0.0895833	0.539322	0.632744	0.507572	0.531745
0.0901389	0.537523	0.624531	0.507743	0.530616
0.0906944	0.537287	0.621066	0.504213	0.532491
0.09125	0.537528	0.632582	0.503791	0.531878
0.0918056	0.53842	0.629427	0.507126	0.533622
0.0923611	0.539049	0.620004	0.509377	0.534326
0.0929167	0.540034	0.62926	0.511672	0.534168
0.0934722	0.536816	0.620212	0.508519	0.531774
0.0940278	0.541462	0.628973	0.512224	0.533573
0.0945833	0.540292	0.634154	0.51333	0.534353
0.0951389	0.542797	0.618489	0.512367	0.536505
0.0956944	0.54211	0.617442	0.509286	0.53873
0.09625	0.540331	0.632989	0.512242	0.53903
0.0968056	0.542299	0.623477	0.510974	0.54008
0.0973611	0.540276	0.610314	0.514083	0.538045
0.0979167	0.541103	0.634389	0.519321	0.53874
0.0984722	0.54266	0.629781	0.518739	0.540496
0.0990278	0.543778	0.614294	0.521102	0.540117
0.0995833	0.550401	0.634169	0.519513	0.540893
0.100139	0.548003	0.640348	0.521615	0.541429
0.100694	0.542929	0.623604	0.523384	0.544522
0.10125	0.541963	0.629171	0.524104	0.546587
0.101806	0.543456	0.64078	0.524186	0.548318
0.102361	0.54318	0.637015	0.526282	0.549259
0.102917	0.544736	0.637526	0.528365	0.548584
0.103472	0.5455	0.639999	0.529672	0.550885
0.104028	0.547303	0.631566	0.527492	0.549719
0.104583	0.548553	0.642631	0.528375	0.550742
0.105139	0.54854	0.646129	0.533429	0.549208
0.105694	0.548911	0.641355	0.533489	0.552731
0.10625	0.548989	0.653706	0.537888	0.553807
0.106806	0.548584	0.652932	0.538758	0.554318
0.107361	0.550292	0.651801	0.542627	0.554783
0.107917	0.550734	0.658384	0.542662	0.559246
0.108472	0.549921	0.657398	0.546731	0.560111
0.109028	0.550107	0.653655	0.55141	0.560691
0.109583	0.551152	0.651967	0.556857	0.565375
0.110139	0.55361	0.659241	0.560349	0.568153
0.110694	0.551112	0.657381	0.566571	0.569991
0.11125	0.553729	0.654822	0.57285	0.571506
0.111806	0.554035	0.662559	0.590705	0.575683
0.112361	0.556129	0.660277	0.64875	0.579709
0.112917	0.554725	0.667388	0.851705	0.585469
0.113472	0.556469	0.676361	0.884031	0.590908
0.114028	0.559799	0.674686	0.901207	0.597667
0.114583	0.559578	0.672624	0.910859	0.609727
0.115139	0.560618	0.682999	0.918316	0.630503
0.115694	0.558848	0.675295	0.926123	0.764839
0.11625	0.560446	0.678424	0.928225	0.967795
0.116806	0.563053	0.698418	0.934442	1.00568
0.117361	0.562701	0.696871	0.936553	1.02489
0.117917	0.564869	0.686325	0.943872	1.0378
0.118472	0.567263	0.693972	0.955978	1.04674
0.119028	0.568458	0.695232	0.962616	1.05852
0.119583	0.571034	0.707501	0.963425	1.06225
0.120139	0.569855	0.705731	0.965387	1.06668
0.120694	0.573213	0.707953	0.969571	1.06795
0.12125	0.576832	0.720596	0.969416	1.06859
0.121806	0.579417	0.732573	0.974639	1.06981
0.122361	0.580924	0.743305	0.975498	1.0699
0.122917	0.586221	0.741629	0.978522	1.06973
0.123472	0.591804	0.733439	0.978818	1.07361
0.124028	0.599909	0.749613	0.980062	1.0755
0.124583	0.610881	0.757645	0.981677	1.07788
0.125139	0.624995	0.756229	0.983623	1.07871
0.125694	0.684238	0.750272	0.984506	1.07737
0.12625	0.858025	0.759463	0.985173	1.07868
0.126806	0.885223	0.775671	0.983786	1.07784
0.127361	0.901032	0.797049	0.987355	1.0787
0.127917	0.908136	0.837578	0.98972	1.07689
0.128472	0.917438	1.03304	0.991525	1.07681
0.129028	0.92666	1.22632	0.99388	1.07593
0.129583	0.928889	1.25291	0.992649	1.07489
0.130139	0.931749	1.26194	0.993962	1.07509
0.130694	0.934953	1.29416	0.99311	1.07531
0.13125	0.940614	1.30772	0.993885	1.07565
0.131806	0.944626	1.33565	0.991128	1.07185
0.132361	0.950423	1.35081	0.99236	1.06958
0.132917	0.950759	1.34805	0.992547	1.06717
0.133472	0.966509	1.36005	0.99092	1.06922
0.134028	0.97058	1.35485	0.991848	1.06628
0.134583	0.971265	1.35881	0.992927	1.06671
0.135139	0.969631	1.36841	0.991967	1.0624
0.135694	0.969799	1.37205	0.992565	1.05894
0.13625	0.968961	1.36522	0.991703	1.0592
0.136806	0.969543	1.36965	0.990808	1.06042
0.137361	0.97062	1.36158	0.989909	1.05702
0.137917	0.971171	1.37352	0.98922	1.05452
0.138472	0.970375	1.37738	0.988827	1.05133
0.139028	0.969046	1.37224	0.987174	1.05219
0.139583	0.967018	1.37994	0.987302	1.05123
0.140139	0.967569	1.38288	0.985198	1.04844
0.140694	0.967324	1.36628	0.981779	1.04689
0.14125	0.964251	1.35898	0.984057	1.04631
0.141806	0.96358	1.35558	0.984021	1.04536
0.142361	0.962648	1.35672	0.982606	1.04381
0.142917	0.96273	1.36969	0.981177	1.04248
0.143472	0.960931	1.36226	0.982674	1.04023
0.144028	0.960378	1.35662	0.979227	1.0396
0.144583	0.955964	1.361	0.977273	1.03855
0.145139	0.956261	1.3535	0.977262	1.03702
0.145694	0.954923	1.35129	0.977491	1.03421
0.14625	0.953686	1.35026	0.979835	1.03193
0.146806	0.951497	1.34495	0.975979	1.02989
0.147361	0.949908	1.34803	0.977861	1.02865
0.147917	0.948748	1.3428	0.97782	1.02644
0.148472	0.948898	1.33759	0.978473	1.02438
0.149028	0.948901	1.33132	0.97581	1.02171
0.149583	0.948051	1.33614	0.975742	1.02267
0.150139	0.945258	1.33415	0.974148	1.02032
0.150694	0.94337	1.32866	0.974955	1.01895
0.15125	0.942315	1.32696	0.972714	1.01889
0.151806	0.940607	1.32333	0.971536	1.01633
0.152361	0.938916	1.31004	0.971493	1.01506
0.152917	0.936254	1.28864	0.969831	1.0119
0.153472	0.932655	1.29296	0.968569	1.01084
0.154028	0.931915	1.29236	0.968309	1.0092
0.154583	0.929257	1.28726	0.967659	1.00822
0.155139	0.929185	1.28241	0.966636	1.00562
0.155694	0.925882	1.27597	0.963465	1.0037
0.15625	0.925762	1.27446	0.964317	1.0007
0.156806	0.922952	1.27922	0.964499	0.998841
0.157361	0.922678	1.27839	0.963443	0.997421
0.157917	0.918934	1.28223	0.962275	0.995381
0.158472	0.917361	1.28066	0.958891	0.994615
0.159028	0.916682	1.27242	0.95707	0.99445
0.159583	0.912799	1.26746	0.958496	0.99272
0.160139	0.91349	1.26814	0.958823	0.993453
0.160694	0.912192	1.26973	0.956433	0.991809
0.16125	0.910167	1.26481	0.956643	0.989125
0.161806	0.906728	1.2635	0.95604	0.989246
0.162361	0.906898	1.26387	0.955297	0.98656
0.162917	0.905455	1.26204	0.953444	0.985753
0.163472	0.903503	1.26179	0.95491	0.985031
0.164028	0.90247	1.26131	0.951946	0.983834
0.164583	0.901383	1.26428	0.951726	0.984421
0.165139	0.899799	1.26888	0.952007	0.983624
0.165694	0.900004	1.25981	0.948842	0.980711
0.16625	0.897469	1.25787	0.946779	0.97934
0.166806	0.896957	1.25603	0.945589	0.976267
0.167361	0.896829	1.23799	0.946115	0.974897
0.167917	0.89631	1.24683	0.947573	0.974917
0.168472	0.895315	1.25121	0.947281	0.971828
0.169028	0.893513	1.24784	0.945073	0.970448
0.169583	0.891102	1.24384	0.942947	0.971171
0.170139	0.889611	1.24873	0.941711	0.972751
0.170694	0.889907	1.24649	0.940451	0.96826
0.17125	0.890008	1.24633	0.939597	0.966733
0.171806	0.890254	1.23753	0.937843	0.965976
0.172361	0.889384	1.229	0.934525	0.964402
0.172917	0.887759	1.22781	0.934365	0.963249
0.173472	0.886838	1.23163	0.928441	0.961917
0.174028	0.884746	1.23268	0.930088	0.96066
0.174583	0.883107	1.22887	0.930231	0.95843
0.175139	0.885332	1.22225	0.929075	0.958965
0.175694	0.885022	1.22003	0.927243	0.959005
0.17625	0.884178	1.22345	0.926203	0.96107
0.176806	0.88584	1.21502	0.925826	0.961052
0.177361	0.883958	1.21793	0.924723	0.961612
0.177917	0.88298	1.21519	0.923748	0.960832
0.178472	0.881812	1.22154	0.923333	0.961367
0.179028	0.88137	1.2221	0.921468	0.960487
0.179583	0.881939	1.22304	0.918923	0.958833
0.180139	0.881976	1.22077	0.916156	0.95906
0.180694	0.882469	1.22612	0.914231	0.958953
0.18125	0.880424	1.21466	0.912824	0.957977
0.181806	0.88152	1.20881	0.911433	0.957767
0.182361	0.880613	1.21261	0.908285	0.956279
0.182917	0.880424	1.21487	0.907985	0.955306
0.183472	0.88245	1.21461	0.906295	0.954274
0.184028	0.883129	1.21427	0.903822	0.951285
0.184583	0.884275	1.21062	0.901088	0.952428
0.185139	0.881532	1.20251	0.899828	0.954216
0.185694	0.882065	1.20866	0.900797	0.953541
0.18625	0.882634	1.20087	0.89884	0.952944
0.186806	0.881176	1.21104	0.896619	0.952457
0.187361	0.881936	1.20777	0.896071	0.953643
0.187917	0.882188	1.21206	0.895473	0.953056
0.188472	0.880246	1.21219	0.89534	0.951809
0.189028	0.877763	1.20562	0.891211	0.95093
0.189583	0.876923	1.20593	0.890942	0.949643
0.190139	0.877079	1.20993	0.892295	0.953673
0.190694	0.877797	1.21014	0.890955	0.948303
0.19125	0.877998	1.20936	0.889697	0.948715
0.191806	0.877179	1.19727	0.887233	0.949876
0.192361	0.878962	1.19323	0.884954	0.950266
0.192917	0.877527	1.1932	0.881842	0.948236
0.193472	0.878648	1.19516	0.880551	0.946698
0.194028	0.877509	1.20171	0.880006	0.94736
0.194583	0.877626	1.19314	0.879261	0.945519
0.195139	0.87732	1.20173	0.879947	0.945537
0.195694	0.876069	1.20584	0.879768	0.944547
0.19625	0.877768	1.19269	0.876926	0.944734
0.196806	0.877035	1.1913	0.876042	0.943659
0.197361	0.876046	1.1939	0.876022	0.94357
0.197917	0.87773	1.18804	0.876802	0.944666
0.198472	0.877528	1.19333	0.877553	0.944013
0.199028	0.878075	1.18071	0.876393	0.942093
0.199583	0.873582	1.18631	0.875724	0.94074
0.200139	0.873696	1.18345	0.87321	0.94219
0.200694	0.87485	1.18725	0.872254	0.939788
0.20125	0.874817	1.18288	0.873966	0.939953
0.201806	0.875378	1.17332	0.872682	0.939478
0.202361	0.876854	1.17153	0.873802	0.940617
0.202917	0.877074	1.17306	0.875338	0.940487
0.203472	0.875436	1.1692	0.873655	0.939572
0.204028	0.877403	1.17372	0.873547	0.940795
0.204583	0.876923	1.17169	0.873703	0.942133
0.205139	0.876296	1.16829	0.871608	0.942934
0.205694	0.873736	1.17603	0.872924	0.942203
0.20625	0.873692	1.1678	0.871754	0.939963
0.206806	0.875079	1.17951	0.868571	0.939685
0.207361	0.87201	1.16567	0.869997	0.940074
0.207917	0.872414	1.16724	0.869016	0.941605
0.208472	0.87382	1.18213	0.871956	0.940288
0.209028	0.876062	1.17501	0.871374	0.9405
0.209583	0.877295	1.1695	0.870188	0.939626
0.210139	0.876857	1.17552	0.871383	0.939797
0.210694	0.876998	1.16452	0.870277	0.939848
0.21125	0.87535	1.17115	0.870539	0.93974
0.211806	0.873758	1.159	0.86691	0.938743
0.212361	0.873435	1.16171	0.869923	0.938807
0.212917	0.873333	1.16098	0.869009	0.941237
0.213472	0.87142	1.16193	0.868275	0.939368
0.214028	0.872724	1.15643	0.867047	0.938285
0.214583	0.874142	1.1666	0.867036	0.939125
0.215139	0.874915	1.16936	0.867506	0.940027
0.215694	0.876882	1.15894	0.866928	0.940058
0.21625	0.875665	1.15348	0.868663	0.938469
0.216806	0.877092	1.15775	0.868923	0.939384
0.217361	0.877029	1.16175	0.866887	0.942018
0.217917	0.874794	1.16238	0.864971	0.943089
0.218472	0.875268	1.15745	0.866254	0.943671
0.219028	0.877492	1.16207	0.867043	0.941846
0.219583	0.878728	1.16834	0.865833	0.941503
0.220139	0.878337	1.1722	0.865408	0.941668
0.220694	0.87936	1.17046	0.867956	0.941439
0.22125	0.878536	1.16403	0.86825	0.942185
0.221806	0.882076	1.16083	0.870666	0.943439
0.222361	0.882394	1.163	0.87064	0.942751
0.222917	0.88107	1.16612	0.87121	0.942631
0.223472	0.881553	1.16361	0.871187	0.942181
0.224028	0.882666	1.16469	0.871445	0.943168
0.224583	0.882484	1.17511	0.870869	0.943503
0.225139	0.883424	1.17744	0.871016	0.943835
0.225694	0.882293	1.17389	0.872196	0.943515
0.22625	0.885364	1.16514	0.871407	0.945114
0.226806	0.885298	1.15916	0.8706	0.94596
0.227361	0.884818	1.15738	0.869595	0.944106
0.227917	0.884105	1.15434	0.868347	0.945119
0.228472	0.884594	1.16465	0.871276	0.945366
0.229028	0.883483	1.16546	0.870886	0.947185
0.229583	0.881592	1.16304	0.870726	0.947689
0.230139	0.880517	1.16008	0.870526	0.94634
0.230694	0.884091	1.16173	0.871838	0.94462
0.23125	0.881283	1.16023	0.871508	0.943993
0.231806	0.879237	1.16157	0.871814	0.943952
0.232361	0.881133	1.16258	0.872228	0.944099
0.232917	0.880317	1.16712	0.872181	0.945823
0.233472	0.883603	1.16447	0.875129	0.94463
0.234028	0.882486	1.16967	0.87317	0.94661
0.234583	0.882668	1.16319	0.871677	0.94572
0.235139	0.883398	1.15904	0.870199	0.943592
0.235694	0.88277	1.16408	0.869595	0.945559
0.23625	0.882227	1.16484	0.871601	0.946165
0.236806	0.883975	1.15531	0.871033	0.945534
0.237361	0.881776	1.15425	0.871369	0.94435
0.237917	0.882608	1.1524	0.868809	0.944662
0.238472	0.884428	1.14454	0.869591	0.946499
0.239028	0.886192	1.15513	0.870506	0.947661
0.239583	0.886831	1.15965	0.87182	0.946282
0.240139	0.886776	1.15878	0.873019	0.946996
0.240694	0.887471	1.15845	0.874432	0.946508
0.24125	0.88722	1.15178	0.873243	0.949561
0.241806	0.887033	1.14536	0.869425	0.946156
0.242361	0.886145	1.14855	0.870373	0.947358
0.242917	0.886727	1.14546	0.871183	0.94932
0.243472	0.884806	1.14543	0.87289	0.948172
0.244028	0.886866	1.14518	0.873099	0.95017
0.244583	0.887729	1.15353	0.874216	0.950735
0.245139	0.886634	1.1504	0.871361	0.950199
0.245694	0.886928	1.15434	0.872861	0.948603
0.24625	0.885842	1.15666	0.874499	0.948942
0.246806	0.887257	1.15765	0.872646	0.949446
0.247361	0.889051	1.15446	0.871457	0.949274
0.247917	0.889028	1.15596	0.874089	0.950947
0.248472	0.888193	1.15044	0.872931	0.951009
0.249028	0.888352	1.15228	0.87558	0.950936
0.249583	0.889561	1.15738	0.873338	0.950485
0.250139	0.888833	1.15256	0.874042	0.951016
0.250694	0.888724	1.15185	0.874653	0.951566
0.25125	0.889155	1.15038	0.874583	0.951671
0.251806	0.889204	1.14257	0.874962	0.95231
0.252361	0.888986	1.15679	0.87598	0.952941
0.252917	0.889035	1.15235	0.875419	0.952924
0.253472	0.891485	1.15205	0.873903	0.951815
0.254028	0.892741	1.1449	0.874553	0.951008
0.254583	0.892724	1.1435	0.874963	0.948952
0.255139	0.894634	1.15146	0.87563	0.95042
0.255694	0.896331	1.14861	0.875933	0.951066
0.25625	0.896122	1.14578	0.874778	0.951028
0.256806	0.896583	1.13919	0.878057	0.949571
0.257361	0.896061	1.14112	0.877108	0.94988
0.257917	0.894692	1.14017	0.87658	0.947227
0.258472	0.895106	1.14791	0.877839	0.946752
0.259028	0.897287	1.15114	0.878094	0.94627
0.259583	0.899091	1.15693	0.878763	0.945751
0.260139	0.898826	1.14317	0.876344	0.946279
0.260694	0.899681	1.15245	0.87954	0.946255
0.26125	0.899386	1.15738	0.882847	0.947444
0.261806	0.898425	1.15078	0.879426	0.945153
0.262361	0.898264	1.14253	0.881136	0.946182
0.262917	0.899651	1.15201	0.880568	0.944159
0.263472	0.897899	1.14574	0.877585	0.94301
0.264028	0.896925	1.14023	0.878438	0.946123
0.264583	0.900434	1.14755	0.876721	0.94626
0.265139	0.901013	1.15249	0.876785	0.947302
0.265694	0.904191	1.15035	0.876311	0.945567
0.26625	0.904885	1.14441	0.876077	0.945978
0.266806	0.903576	1.15359	0.876965	0.94792
0.267361	0.904172	1.15419	0.8765	0.949098
0.267917	0.904039	1.14849	0.878575	0.951329
0.268472	0.903931	1.15087	0.879284	0.951482
0.269028	0.904808	1.15478	0.87829	0.951182
0.269583	0.905625	1.15331	0.878637	0.952044
0.270139	0.906332	1.15296	0.879844	0.950191
0.270694	0.906068	1.15174	0.880322	0.952365
0.27125	0.906758	1.14958	0.879176	0.952199
0.271806	0.90649	1.14864	0.879671	0.951174
0.272361	0.906745	1.15328	0.881066	0.955376
0.272917	0.907109	1.14337	0.882986	0.950991
0.273472	0.907403	1.15042	0.879911	0.952667
0.274028	0.906468	1.15213	0.880969	0.951833
0.274583	0.907297	1.14967	0.881335	0.952196
0.275139	0.910304	1.15358	0.880849	0.951729
0.275694	0.911439	1.15714	0.882548	0.954194
0.27625	0.91128	1.15762	0.885504	0.953437
0.276806	0.913078	1.16783	0.883761	0.951458
0.277361	0.910981	1.16172	0.887721	0.951652
0.277917	0.91009	1.15836	0.88783	0.954865
0.278472	0.911238	1.16104	0.886478	0.954945
0.279028	0.914951	1.16884	0.885906	0.956476
0.279583	0.915669	1.1723	0.890302	0.955091
0.280139	0.916386	1.16837	0.88674	0.955246
0.280694	0.918333	1.16775	0.888068	0.955723
0.28125	0.919033	1.16653	0.886788	0.955814
0.281806	0.916072	1.17271	0.884757	0.95235
0.282361	0.916975	1.16944	0.887826	0.953171
0.282917	0.918389	1.17219	0.889371	0.956336
0.283472	0.91712	1.16739	0.890701	0.960234
0.284028	0.917709	1.16264	0.891939	0.958684
0.284583	0.920598	1.15998	0.892331	0.952678
0.285139	0.919197	1.16215	0.889237	0.954463
0.285694	0.919477	1.16798	0.887457	0.957798
0.28625	0.91821	1.17271	0.888184	0.95633
0.286806	0.919992	1.17231	0.889354	0.957132
0.287361	0.923148	1.1715	0.892462	0.956432
0.287917	0.923079	1.17145	0.891553	0.957603
0.288472	0.923032	1.17662	0.890353	0.955101
0.289028	0.922177	1.16847	0.891145	0.956903
0.289583	0.922848	1.17434	0.889553	0.958715
0.290139	0.922895	1.18496	0.891593	0.958185
0.290694	0.924344	1.183	0.893576	0.956978
0.29125	0.923249	1.18149	0.891848	0.955419
0.291806	0.92537	1.18323	0.894395	0.955662
0.292361	0.928023	1.17377	0.894525	0.95736
0.292917	0.927573	1.16948	0.895719	0.957736
0.293472	0.928707	1.17233	0.896888	0.957733
0.294028	0.930099	1.1835	0.895994	0.96232
0.294583	0.931586	1.19055	0.89957	0.963144
0.295139	0.930798	1.18739	0.898243	0.961947
0.295694	0.932879	1.19083	0.897937	0.96251
0.29625	0.932581	1.18851	0.901192	0.961188
0.296806	0.932583	1.19485	0.900168	0.961072
0.297361	0.935516	1.19696	0.902801	0.961174
0.297917	0.936242	1.2023	0.903565	0.962559
0.298472	0.936781	1.19928	0.904706	0.962782
0.299028	0.934184	1.18987	0.903611	0.962789
0.299583	0.93456	1.199	0.908122	0.96161
0.300139	0.93564	1.2029	0.905141	0.96004
0.300694	0.937425	1.19799	0.905533	0.961443
0.30125	0.937604	1.19605	0.902386	0.963777
0.301806	0.936267	1.20201	0.905713	0.963997
0.302361	0.935024	1.19362	0.905448	0.965597
0.302917	0.934537	1.19464	0.904656	0.965964
0.303472	0.936378	1.19906	0.906287	0.964327
0.304028	0.937895	1.20037	0.904468	0.965533
0.304583	0.937984	1.20289	0.910263	0.966193
0.305139	0.938792	1.20285	0.908011	0.968033
0.305694	0.93857	1.19905	0.908544	0.969441
0.30625	0.939783	1.20896	0.908314	0.970383
0.306806	0.940668	1.20467	0.910678	0.970797
0.307361	0.94181	1.19842	0.910343	0.971597
0.307917	0.941641	1.19016	0.906706	0.969542
0.308472	0.942961	1.19441	0.910589	0.970929
0.309028	0.941453	1.20226	0.912377	0.971861
0.309583	0.94063	1.20483	0.914596	0.972505
0.310139	0.941367	1.20443	0.915444	0.972032
0.310694	0.940592	1.20167	0.917161	0.969921
0.31125	0.94085	1.20925	0.917699	0.971586
0.311806	0.942418	1.20551	0.918181	0.973558
0.312361	0.945476	1.21052	0.920541	0.969655
0.312917	0.94431	1.21172	0.917983	0.970779
0.313472	0.945934	1.2091	0.917478	0.972343
0.314028	0.945297	1.21983	0.918305	0.973007
0.314583	0.943738	1.22165	0.918677	0.974874
0.315139	0.943892	1.21879	0.921773	0.978107
0.315694	0.943356	1.21463	0.924604	0.98235
0.31625	0.945655	1.21452	0.923262	0.983416
0.316806	0.945677	1.21714	0.925262	0.982405
0.317361	0.943716	1.22227	0.926027	0.982337
0.317917	0.948995	1.22071	0.926195	0.984018
0.318472	0.950278	1.22193	0.925549	0.985674
0.319028	0.950122	1.22059	0.924	0.986283
0.319583	0.950617	1.22153	0.925321	0.985904
0.320139	0.952863	1.21465	0.929006	0.982426
0.320694	0.952707	1.22289	0.929822	0.982781
0.32125	0.95304	1.21844	0.929252	0.986236
0.321806	0.951992	1.21744	0.931582	0.987755
0.322361	0.952677	1.22415	0.933499	0.983185
0.322917	0.951218	1.22168	0.931979	0.984529
0.323472	0.950915	1.22621	0.93295	0.98519
0.324028	0.947877	1.21872	0.933764	0.98476
0.324583	0.947687	1.22383	0.930645	0.988494
0.325139	0.948462	1.22781	0.93057	0.988313
0.325694	0.947361	1.23233	0.932823	0.989057
0.32625	0.94736	1.23191	0.932534	0.988097
0.326806	0.946237	1.23384	0.936045	0.991034
0.327361	0.947434	1.22855	0.934989	0.990171
0.327917	0.946356	1.22605	0.933892	0.992144
0.328472	0.946347	1.23421	0.933462	0.992558
0.329028	0.946514	1.23447	0.934068	0.993562
0.329583	0.94589	1.23943	0.935093	0.995508
0.330139	0.94507	1.2346	0.93754	0.996972
0.330694	0.946357	1.23558	0.938009	0.999048
0.33125	0.945935	1.24307	0.943117	0.999158
0.331806	0.947717	1.24402	0.944349	1.00221
0.332361	0.949242	1.24712	0.943841	1.00341
0.332917	0.950041	1.24988	0.944658	1.00386
0.333472	0.947749	1.25073	0.942903	1.00367
0.334028	0.948469	1.24802	0.946018	1.00435
0.334583	0.949966	1.24765	0.947495	1.00492
0.335139	0.95031	1.24557	0.950692	1.00532
0.335694	0.94937	1.25573	0.951627	1.00562
0.33625	0.952372	1.25391	0.952403	1.00679
0.336806	0.951057	1.26145	0.952659	1.00764
0.337361	0.951024	1.26424	0.953334	1.00848
0.337917	0.952638	1.25875	0.949356	1.01018
0.338472	0.953336	1.26754	0.951229	1.01084
0.339028	0.95395	1.26817	0.95289	1.01129
0.339583	0.953268	1.27023	0.953216	1.01134
0.340139	0.95289	1.26698	0.95498	1.01346
0.340694	0.951503	1.26119	0.957097	1.01499
0.34125	0.951196	1.25577	0.955437	1.01535
0.341806	0.952986	1.25368	0.956588	1.01419
0.342361	0.954977	1.25656	0.960075	1.01795
0.342917	0.954143	1.26983	0.959594	1.01826
0.343472	0.953823	1.27545	0.960351	1.01988
0.344028	0.954584	1.28088	0.960545	1.02047
0.344583	0.953723	1.27587	0.959416	1.02148
0.345139	0.954352	1.26772	0.962772	1.02213
0.345695	0.954057	1.26377	0.963334	1.02227
0.34625	0.953763	1.26339	0.961456	1.02193
0.346806	0.95502	1.26505	0.963011	1.02144
0.347361	0.953372	1.27201	0.962232	1.02284
0.347917	0.954441	1.27292	0.960917	1.02425
0.348472	0.953096	1.27686	0.961206	1.02678
0.349028	0.954024	1.2748	0.96496	1.02595
0.349583	0.956996	1.2705	0.965944	1.02492
0.350139	0.955859	1.26825	0.967237	1.02622
0.350695	0.955734	1.27506	0.97102	1.02562
0.35125	0.956554	1.27687	0.964791	1.02621
0.351806	0.956111	1.27811	0.969668	1.02719
0.352361	0.958012	1.27981	0.970089	1.02674
0.352917	0.959091	1.27689	0.972104	1.02891
0.353472	0.960809	1.27004	0.973806	1.02931
0.354028	0.96063	1.2715	0.975725	1.03001
0.354583	0.959993	1.28115	0.974658	1.02946
0.355139	0.96015	1.27836	0.974017	1.03262
0.355695	0.960762	1.27492	0.976808	1.03194
0.35625	0.96146	1.27337	0.976306	1.03184
0.356806	0.960697	1.2697	0.974042	1.03217
0.357361	0.962338	1.27466	0.975584	1.03324
0.357917	0.962902	1.28481	0.977108	1.0357
0.358472	0.962187	1.28165	0.980302	1.03643
0.359028	0.962641	1.28013	0.979486	1.03835
0.359583	0.963266	1.28399	0.981818	1.03946
0.360139	0.965016	1.27677	0.981141	1.04032
0.360695	0.965534	1.2807	0.982486	1.03767
0.36125	0.965449	1.28146	0.983643	1.0409
0.361806	0.96492	1.28053	0.983774	1.04136
0.362361	0.965111	1.27916	0.985424	1.04156
0.362917	0.966541	1.28181	0.984434	1.04273
0.363472	0.965658	1.28511	0.988173	1.04254
0.364028	0.966174	1.29189	0.985694	1.04233
0.364583	0.964291	1.29243	0.987806	1.04237
0.365139	0.964954	1.28847	0.987399	1.04383
0.365695	0.964497	1.28522	0.988606	1.04348
0.36625	0.965945	1.29322	0.988908	1.04548
0.366806	0.966238	1.302	0.989107	1.04326
0.367361	0.965461	1.29939	0.990183	1.04597
0.367917	0.969828	1.30033	0.991315	1.04807
0.368472	0.969779	1.29733	0.99328	1.04639
0.369028	0.966178	1.29074	0.994442	1.04813
0.369583	0.967731	1.285	0.995679	1.04988
0.370139	0.966987	1.28698	0.995567	1.04739
0.370695	0.968333	1.29817	0.995612	1.04622
0.37125	0.968308	1.29724	0.996933	1.04633
0.371806	0.970172	1.29089	0.999583	1.04632
0.372361	0.97029	1.28883	1.00077	1.04869
0.372917	0.972028	1.2876	0.998805	1.04843
0.373472	0.971434	1.29494	0.997824	1.04891
0.374028	0.970085	1.30278	0.996915	1.0498
0.374583	0.969814	1.30299	0.998123	1.05172
0.375139	0.969878	1.30287	1.00059	1.05302
0.375695	0.971409	1.29605	1.00265	1.05395
0.37625	0.971444	1.2906	1.00266	1.05418
0.376806	0.974143	1.29272	1.00421	1.0533
0.377361	0.975927	1.30723	1.00604	1.0523
0.377917	0.977026	1.30343	1.00836	1.0546
0.378472	0.97782	1.3121	1.00968	1.05459
0.379028	0.977685	1.30968	1.01114	1.05522
0.379583	0.978311	1.3044	1.01215	1.05869
0.380139	0.97762	1.30125	1.0109	1.05584
0.380695	0.978856	1.30149	1.01296	1.05609
0.38125	0.979606	1.30603	1.01053	1.05564
0.381806	0.977887	1.30934	1.01342	1.05647
0.382361	0.978561	1.30894	1.01407	1.05666
0.382917	0.980161	1.30434	1.01496	1.06041
0.383472	0.982538	1.30934	1.01327	1.06274
0.384028	0.983239	1.31217	1.01358	1.06136
0.384583	0.986904	1.31207	1.01641	1.06237
0.385139	0.986072	1.31401	1.01736	1.06137
0.385695	0.986849	1.30906	1.01776	1.06289
0.38625	0.986954	1.31216	1.02145	1.0651
0.386806	0.987456	1.31787	1.02194	1.06559
0.387361	0.989201	1.32177	1.02355	1.06556
0.387917	0.986838	1.32082	1.02423	1.06651
0.388472	0.987259	1.31477	1.02533	1.0641
0.389028	0.987334	1.31323	1.02611	1.05925
0.389583	0.987594	1.31875	1.02842	1.06243
0.390139	0.987281	1.31805	1.02611	1.06359
0.390695	0.987794	1.31492	1.02825	1.06651
0.39125	0.989463	1.3191	1.03091	1.06794
0.391806	0.990455	1.31731	1.02926	1.06827
0.392361	0.99088	1.32152	1.0308	1.07061
0.392917	0.991664	1.32282	1.02934	1.07232
0.393472	0.990547	1.32204	1.03254	1.07309
0.394028	0.992281	1.31438	1.0336	1.07404
0.394583	0.993262	1.3116	1.03577	1.07544
0.395139	0.99603	1.32761	1.03526	1.07614
0.395695	0.996672	1.33181	1.03676	1.07474
0.39625	1.00052	1.3188	1.03886	1.07511
0.396806	0.998855	1.31841	1.03732	1.07603
0.397361	0.997305	1.31619	1.03897	1.07798
0.397917	0.996268	1.32666	1.03982	1.08011
0.398472	0.995928	1.32803	1.03995	1.08012
0.399028	0.996384	1.32419	1.04525	1.08077
0.399583	0.998909	1.32392	1.04254	1.07988
0.400139	0.997473	1.33296	1.0429	1.07787
0.400695	0.99713	1.33454	1.0424	1.07787
0.40125	0.999337	1.33229	1.0441	1.08051
0.401806	0.999222	1.33522	1.04445	1.08106
0.402361	0.99984	1.32721	1.04548	1.08088
0.402917	0.998505	1.32921	1.04559	1.08055
0.403472	0.998906	1.32952	1.04815	1.08133
0.404028	0.999001	1.32777	1.04777	1.08183
0.404583	0.998276	1.3219	1.04987	1.07868
0.405139	0.997514	1.33114	1.05096	1.07924
0.405695	0.998699	1.33729	1.05069	1.0815
0.40625	0.997681	1.33909	1.05192	1.08264
0.406806	1.00039	1.33165	1.05157	1.08477
0.407361	1.00003	1.32201	1.05257	1.08522
0.407917	0.999845	1.33041	1.05379	1.08443
0.408472	1.00272	1.33138	1.0547	1.08449
0.409028	1.00358	1.33061	1.05423	1.08336
0.409583	1.00367	1.33004	1.05329	1.08733
0.410139	1.00557	1.33641	1.05469	1.08596
0.410695	1.00732	1.3423	1.05425	1.08679
0.41125	1.00695	1.34104	1.05523	1.08572
0.411806	1.00771	1.33254	1.05479	1.08666
0.412361	1.00867	1.33869	1.0568	1.09076
0.412917	1.00836	1.34427	1.05737	1.09357
0.413472	1.00863	1.34637	1.05899	1.09636
0.414028	1.00883	1.3371	1.06026	1.09214
0.414583	1.01013	1.33044	1.0599	1.0935
0.415139	1.01114	1.33675	1.06091	1.09381
0.415695	1.01171	1.34886	1.06211	1.09312
0.41625	1.0131	1.34792	1.06338	1.09574
0.416806	1.01385	1.34921	1.0624	1.09962
0.417361	1.01341	1.345	1.06762	1.10042
0.417917	1.0157	1.34881	1.07034	1.10054
0.418472	1.017	1.34955	1.06476	1.10087
0.419028	1.0183	1.35283	1.06758	1.10252
0.419583	1.01777	1.3472	1.06762	1.10384
0.420139	1.01742	1.34155	1.06701	1.1074
0.420695	1.01828	1.35176	1.06824	1.10818
0.42125	1.02144	1.35493	1.06965	1.11027
0.421806	1.02062	1.35508	1.07158	1.1094
0.422361	1.02081	1.35541	1.07241	1.10798
0.422917	1.0217	1.34985	1.07193	1.11106
0.423472	1.02206	1.3532	1.07342	1.1144
0.424028	1.0232	1.35725	1.07372	1.11363
0.424584	1.02344	1.35428	1.0772	1.11514
0.425139	1.02562	1.35705	1.08047	1.11781
0.425695	1.02463	1.35542	1.08267	1.11957
0.42625	1.0245	1.35476	1.08165	1.11851
0.426806	1.02714	1.35833	1.0815	1.11874
0.427361	1.02785	1.36734	1.08365	1.12087
0.427917	1.02793	1.35671	1.08409	1.12062
0.428472	1.02852	1.35498	1.0828	1.11934
0.429028	1.03091	1.35848	1.08589	1.1248
0.429584	1.02961	1.36193	1.08548	1.12443
0.430139	1.03165	1.3538	1.08659	1.12453
0.430695	1.03381	1.35526	1.08811	1.12461
0.43125	1.03312	1.37099	1.08837	1.12749
0.431806	1.03339	1.37232	1.08956	1.12724
0.432361	1.03556	1.37015	1.09218	1.12753
0.432917	1.03625	1.35868	1.09234	1.12844
0.433472	1.03655	1.37023	1.08967	1.12734
0.434028	1.03611	1.37632	1.09155	1.1266
0.434584	1.03674	1.36876	1.09293	1.12969
0.435139	1.03943	1.35493	1.09744	1.13227
0.435695	1.04237	1.35678	1.0973	1.13127
0.43625	1.04227	1.37305	1.09832	1.13375
0.436806	1.04323	1.37641	1.09983	1.13402
0.437361	1.0456	1.37174	1.10178	1.1359
0.437917	1.04589	1.37055	1.10151	1.13759
0.438472	1.04897	1.37878	1.10337	1.13891
0.439028	1.04927	1.37237	1.10471	1.13803
0.439584	1.04744	1.36548	1.10418	1.13878
0.440139	1.04921	1.37843	1.10519	1.13997
0.440695	1.05113	1.37707	1.1065	1.14216
0.44125	1.05181	1.37364	1.10823	1.1421
0.441806	1.05133	1.36782	1.10939	1.1413
0.442361	1.05421	1.37259	1.11139	1.14345
0.442917	1.05394	1.37954	1.11297	1.14551
0.443472	1.0555	1.38057	1.1168	1.14901
0.444028	1.05682	1.37934	1.11828	1.14923
0.444584	1.05754	1.37157	1.11627	1.14753
0.445139	1.06081	1.37517	1.11517	1.14678
0.445695	1.05922	1.38677	1.11692	1.14844
0.44625	1.06098	1.38939	1.11689	1.14915
0.446806	1.06054	1.38896	1.11751	1.15055
0.447361	1.06331	1.37552	1.11956	1.15083
0.447917	1.06332	1.38373	1.12162	1.15154
0.448472	1.06657	1.39452	1.12057	1.15245
0.449028	1.0669	1.38997	1.12302	1.15269
0.449584	1.06638	1.38248	1.1245	1.15217
0.450139	1.06766	1.38407	1.12597	1.15305
0.450695	1.07058	1.39158	1.12653	1.15585
0.45125	1.07173	1.39628	1.12642	1.15573
0.451806	1.07161	1.39454	1.12782	1.15253
0.452361	1.07166	1.38929	1.12965	1.15592
0.452917	1.07428	1.38645	1.13169	1.15668
0.453472	1.07638	1.39076	1.13085	1.16117
0.454028	1.07791	1.39276	1.13238	1.16136
0.454584	1.07789	1.3988	1.13129	1.16274
0.455139	1.07893	1.39369	1.13074	1.16234
0.455695	1.08312	1.39383	1.13189	1.1654
0.45625	1.08391	1.39182	1.13529	1.16313
0.456806	1.08562	1.39663	1.13269	1.16146
0.457361	1.08774	1.39458	1.13233	1.16186
0.457917	1.09069	1.39123	1.13369	1.16287
0.458472	1.09046	1.39392	1.13331	1.16544
0.459028	1.08987	1.39589	1.13505	1.16573
0.459584	1.09008	1.40127	1.13506	1.16837
0.460139	1.09228	1.39364	1.13566	1.1692
0.460695	1.0955	1.39348	1.13721	1.16764
0.46125	1.09584	1.39482	1.13585	1.17002
0.461806	1.09483	1.39407	1.13628	1.17115
0.462361	1.09931	1.40345	1.13674	1.17173
0.462917	1.09762	1.40516	1.13784	1.17172
0.463472	1.09942	1.40213	1.13759	1.17258
0.464028	1.10201	1.39356	1.14087	1.17208
0.464584	1.1039	1.39725	1.14404	1.1741
0.465139	1.10557	1.4018	1.14479	1.1721
0.465695	1.10756	1.41143	1.14524	1.17588
0.46625	1.10884	1.41197	1.14814	1.18166
0.466806	1.10909	1.40905	1.15097	1.17998
0.467361	1.11081	1.39856	1.15154	1.18136
0.467917	1.11439	1.4073	1.15249	1.1827
0.468472	1.11528	1.40485	1.15494	1.18305
0.469028	1.11597	1.40518	1.15579	1.18223
0.469584	1.11741	1.40018	1.1555	1.18227
0.470139	1.12033	1.41149	1.15712	1.1847
0.470695	1.12032	1.41518	1.16055	1.18867
0.47125	1.12332	1.41469	1.16239	1.18993
0.471806	1.12312	1.41537	1.16183	1.19038
0.472361	1.12267	1.4067	1.16309	1.18921
0.472917	1.12369	1.40151	1.16193	1.18922
0.473472	1.12628	1.40957	1.16538	1.18981
0.474028	1.13122	1.4152	1.17061	1.19246
0.474584	1.13159	1.41967	1.17101	1.19506
0.475139	1.13201	1.41292	1.17236	1.19536
0.475695	1.13326	1.41235	1.17559	1.19682
0.47625	1.13395	1.42004	1.1765	1.1981
0.476806	1.13544	1.42647	1.17837	1.20162
0.477361	1.13913	1.42492	1.18025	1.20383
0.477917	1.13898	1.41527	1.17903	1.20567
0.478472	1.14131	1.41422	1.17871	1.20634
0.479028	1.14255	1.42212	1.18008	1.20636
0.479584	1.14363	1.41837	1.18298	1.20677
0.480139	1.14413	1.41328	1.184	1.20601
0.480695	1.14502	1.41189	1.18368	1.20827
0.48125	1.14581	1.41778	1.1862	1.20837
0.481806	1.14747	1.41369	1.1863	1.20651
0.482361	1.15	1.401	1.18715	1.20815
0.482917	1.14968	1.40928	1.19058	1.20805
0.483472	1.14981	1.40711	1.19089	1.20943
0.484028	1.15094	1.40431	1.19295	1.21139
0.484584	1.15095	1.41562	1.1927	1.21268
0.485139	1.15147	1.41599	1.193	1.21558
0.485695	1.15201	1.41211	1.19366	1.21287
0.48625	1.15377	1.41595	1.1972	1.21538
0.486806	1.15383	1.41467	1.19941	1.21435
0.487361	1.15658	1.41511	1.20012	1.21517
0.487917	1.15752	1.42296	1.2003	1.21795
0.488472	1.15927	1.42121	1.20249	1.21669
0.489028	1.15653	1.41751	1.20223	1.21613
0.489584	1.15656	1.42238	1.20264	1.21814
0.490139	1.15841	1.41155	1.20426	1.22102
0.490695	1.15861	1.413	1.20626	1.22306
0.49125	1.15945	1.41995	1.20647	1.22309
0.491806	1.1626	1.42159	1.20951	1.22538
0.492361	1.16055	1.41249	1.21274	1.22433
0.492917	1.16204	1.4117	1.21379	1.22444
0.493472	1.16267	1.41429	1.21516	1.22575
0.494028	1.16373	1.41272	1.21864	1.22727
0.494584	1.16451	1.41159	1.21618	1.22907
0.495139	1.16405	1.41645	1.21805	1.23083
0.495695	1.16589	1.41625	1.21925	1.23049
0.49625	1.16776	1.41513	1.21969	1.23039
0.496806	1.16761	1.42089	1.22153	1.22989
0.497361	1.16918	1.42063	1.22446	1.23337
0.497917	1.16926	1.42611	1.22617	1.23393
0.498472	1.17026	1.42744	1.22453	1.23428
0.499028	1.17211	1.42657	1.22901	1.23474
0.499584	1.1747	1.42648	1.23068	1.23661
0.500139	1.17477	1.43005	1.23168	1.23876
0.500695	1.17373	1.42255	1.23429	1.23972
0.50125	1.1745	1.41596	1.2351	1.23807
0.501806	1.17382	1.42217	1.23678	1.23917
0.502361	1.17559	1.43028	1.23751	1.23926
0.502917	1.17857	1.4299	1.23708	1.24183
0.503473	1.17864	1.4272	1.23958	1.24283
0.504028	1.17881	1.43799	1.24202	1.24634
0.504584	1.17976	1.43599	1.24175	1.24843
0.505139	1.18	1.42613	1.24227	1.24808
0.505695	1.18184	1.41804	1.24399	1.24838
0.50625	1.18316	1.42508	1.24528	1.24874
0.506806	1.18322	1.4303	1.24859	1.2484
0.507361	1.18497	1.42975	1.25129	1.25158
0.507917	1.18417	1.4256	1.2513	1.2531
0.508473	1.18603	1.43335	1.25234	1.25154
0.509028	1.18677	1.43442	1.25474	1.25515
0.509584	1.18746	1.43003	1.25638	1.25499
0.510139	1.18702	1.42934	1.25686	1.25615
0.510695	1.18917	1.43504	1.25984	1.25712
0.51125	1.19034	1.43821	1.26126	1.25821
0.511806	1.19265	1.4403	1.26191	1.25765
0.512361	1.19398	1.43599	1.26331	1.26077
0.512917	1.19482	1.42754	1.26339	1.26022
0.513473	1.19481	1.43037	1.26627	1.26305
0.514028	1.1934	1.43294	1.26717	1.26606
0.514584	1.19235	1.44217	1.26957	1.26596
0.515139	1.19429	1.44154	1.27146	1.26805
0.515695	1.19653	1.43166	1.27139	1.26838
0.51625	1.19842	1.43001	1.27472	1.27001
0.516806	1.19696	1.43695	1.27667	1.27197
0.517361	1.19867	1.44467	1.27923	1.27257
0.517917	1.20187	1.44141	1.28167	1.27354
0.518473	1.20291	1.44197	1.28024	1.27371
0.519028	1.20383	1.44441	1.28147	1.27628
0.519584	1.20438	1.45065	1.283	1.27939
0.520139	1.20692	1.44486	1.28322	1.27697
0.520695	1.20709	1.44274	1.28567	1.27824
0.52125	1.20596	1.44696	1.28733	1.27871
0.521806	1.20847	1.44836	1.29004	1.27915
0.522361	1.20691	1.44708	1.29175	1.28029
0.522917	1.21012	1.45211	1.29488	1.28113
0.523473	1.2111	1.44399	1.29473	1.28386
0.524028	1.2118	1.44491	1.29722	1.28642
0.524584	1.21181	1.44784	1.29783	1.28796
0.525139	1.21487	1.44494	1.29861	1.29078
0.525695	1.21625	1.44764	1.29939	1.28873
0.52625	1.21679	1.44913	1.30157	1.28876
0.526806	1.21781	1.44971	1.30476	1.28875
0.527361	1.21946	1.44584	1.30776	1.29188
0.527917	1.221	1.45535	1.30638	1.29384
0.528473	1.22058	1.45702	1.30615	1.29478
0.529028	1.22182	1.46063	1.30945	1.29643
0.529584	1.22262	1.4661	1.31217	1.29559
0.530139	1.22345	1.46082	1.31237	1.29764
0.530695	1.22251	1.46072	1.31497	1.29914
0.53125	1.2254	1.46478	1.31501	1.30013
0.531806	1.22608	1.46441	1.31658	1.30191
0.532361	1.22703	1.45652	1.3187	1.30465
0.532917	1.22803	1.45061	1.31773	1.30594
0.533473	1.2293	1.45189	1.31949	1.30701
0.534028	1.23154	1.46077	1.32146	1.30781
0.534584	1.23192	1.46275	1.32235	1.30908
0.535139	1.232	1.45584	1.32587	1.31115
0.535695	1.23406	1.45255	1.32663	1.30942
0.53625	1.23303	1.45885	1.32783	1.31219
0.536806	1.23511	1.46821	1.32963	1.31361
0.537361	1.23739	1.46022	1.33343	1.3147
0.537917	1.23751	1.45755	1.33562	1.31525
0.538473	1.23789	1.46577	1.33719	1.31501
0.539028	1.23928	1.46517	1.33804	1.31751
0.539584	1.24048	1.46211	1.33963	1.31715
0.540139	1.24058	1.46394	1.33952	1.31883
0.540695	1.24037	1.46565	1.3418	1.31925
0.54125	1.24392	1.46889	1.34639	1.32068
0.541806	1.24332	1.46758	1.34729	1.31964
0.542361	1.2434	1.46251	1.34993	1.32087
0.542917	1.2434	1.47068	1.35104	1.32027
0.543473	1.24558	1.47374	1.35351	1.32191
0.544028	1.24625	1.472	1.35292	1.32482
0.544584	1.2469	1.46698	1.35413	1.32496
0.545139	1.24721	1.46782	1.35704	1.32764
0.545695	1.24892	1.47092	1.35685	1.32793
0.54625	1.25129	1.47928	1.36095	1.32752
0.546806	1.25294	1.47315	1.36006	1.32884
0.547361	1.25415	1.47513	1.36242	1.32967
0.547917	1.25607	1.47184	1.36302	1.33029
0.548473	1.25662	1.47302	1.36477	1.33235
0.549028	1.259	1.48	1.36824	1.33382
0.549584	1.26104	1.4794	1.36895	1.33431
0.550139	1.26111	1.4807	1.37247	1.3363
0.550695	1.2609	1.47154	1.37395	1.33788
0.55125	1.26227	1.47111	1.37633	1.33924
0.551806	1.26115	1.4756	1.37747	1.33869
0.552361	1.26301	1.47698	1.37894	1.34002
0.552917	1.26597	1.48319	1.38048	1.33975
0.553473	1.26504	1.47811	1.38401	1.34111
0.554028	1.26479	1.47962	1.38467	1.34133
0.554584	1.26874	1.47626	1.38577	1.34113
0.555139	1.26885	1.47369	1.38726	1.34441
0.555695	1.26936	1.47925	1.38754	1.34497
0.55625	1.27115	1.47885	1.38928	1.34423
0.556806	1.27178	1.47591	1.38979	1.34737
0.557361	1.2732	1.47493	1.39232	1.34905
0.557917	1.27463	1.47751	1.39513	1.34917
0.558473	1.27527	1.48064	1.39798	1.35057
0.559028	1.27727	1.48691	1.40035	1.35357
0.559584	1.27764	1.48895	1.40267	1.35486
0.560139	1.28135	1.48172	1.40485	1.35646
0.560695	1.28663	1.48883	1.40631	1.36015
0.56125	1.28789	1.49165	1.40912	1.35922
0.561806	1.28702	1.49904	1.41171	1.35889
0.562361	1.29044	1.49242	1.41089	1.36093
0.562917	1.29167	1.48871	1.41273	1.36307
0.563473	1.29336	1.48703	1.41547	1.3638
0.564028	1.29405	1.48057	1.41894	1.36481
0.564584	1.2954	1.48583	1.4198	1.36504
0.565139	1.29733	1.4935	1.41952	1.36844
0.565695	1.29908	1.49607	1.41952	1.37001
0.56625	1.30072	1.50177	1.42035	1.3698
0.566806	1.30095	1.49197	1.42398	1.37131
0.567361	1.30325	1.49327	1.42665	1.37323
0.567917	1.30825	1.50543	1.42982	1.37472
0.568473	1.31058	1.50449	1.43003	1.37882
0.569028	1.31235	1.50186	1.43279	1.3802
0.569584	1.31386	1.49929	1.43602	1.37913
0.570139	1.31602	1.49335	1.43591	1.3813
0.570695	1.31747	1.49401	1.43837	1.38134
0.57125	1.31897	1.49925	1.43933	1.38033
0.571806	1.31911	1.50062	1.4431	1.38466
0.572361	1.32277	1.50915	1.44496	1.39045
0.572917	1.3274	1.50807	1.44683	1.39077
0.573473	1.32751	1.50133	1.45165	1.39248
0.574028	1.32976	1.5046	1.45264	1.39404
0.574584	1.33172	1.50841	1.45525	1.3943
0.575139	1.33684	1.51402	1.45732	1.39316
0.575695	1.33547	1.51607	1.45692	1.3953
0.57625	1.33779	1.51222	1.46107	1.39675
0.576806	1.34233	1.51295	1.46408	1.39795
0.577362	1.34233	1.51013	1.46705	1.40052
0.577917	1.34279	1.51331	1.46958	1.40177
0.578473	1.34413	1.51609	1.46995	1.40172
0.579028	1.34465	1.51239	1.47194	1.40285
0.579584	1.34726	1.51128	1.47337	1.40542
0.580139	1.35038	1.50826	1.47683	1.4068
0.580695	1.35257	1.50878	1.47771	1.40834
0.58125	1.35415	1.51642	1.47991	1.41067
0.581806	1.35662	1.52019	1.48345	1.41128
0.582362	1.35541	1.51815	1.48316	1.41416
0.582917	1.35946	1.51763	1.48374	1.4148
0.583473	1.36177	1.51774	1.48453	1.41389
0.584028	1.36115	1.51507	1.48905	1.41452
0.584584	1.36458	1.51737	1.49374	1.41571
0.585139	1.36699	1.52478	1.49583	1.42009
0.585695	1.36707	1.52573	1.49784	1.42271
0.58625	1.36941	1.5185	1.49899	1.42627
0.586806	1.37188	1.52326	1.50175	1.42597
0.587362	1.37304	1.52043	1.50305	1.42822
0.587917	1.37473	1.52613	1.50635	1.43039
0.588473	1.37726	1.52865	1.50909	1.4315
0.589028	1.37729	1.53081	1.51058	1.43041
0.589584	1.37814	1.53026	1.50905	1.42974
0.590139	1.38002	1.53193	1.51046	1.43086
0.590695	1.3799	1.5246	1.51374	1.43381
0.59125	1.38171	1.52561	1.51572	1.43447
0.591806	1.38251	1.53444	1.51826	1.43676
0.592362	1.38595	1.53378	1.52159	1.44055
0.592917	1.38654	1.53468	1.52263	1.44326
0.593473	1.38826	1.53007	1.52518	1.44426
0.594028	1.38881	1.5258	1.5276	1.44406
0.594584	1.39038	1.53235	1.53097	1.44608
0.595139	1.39198	1.53662	1.53449	1.44778
0.595695	1.39348	1.5376	1.53743	1.45125
0.59625	1.39634	1.53894	1.53731	1.45126
0.596806	1.39906	1.53376	1.53988	1.4502
0.597362	1.39888	1.52975	1.54341	1.45358
0.597917	1.40041	1.53303	1.54611	1.45463
0.598473	1.40062	1.53503	1.54793	1.45454
0.599028	1.40241	1.53882	1.54963	1.45719
0.599584	1.40408	1.53698	1.5517	1.45848
0.600139	1.40217	1.53381	1.55356	1.45907
0.600695	1.40469	1.53871	1.55431	1.46265
0.60125	1.40726	1.54198	1.55802	1.4651
0.601806	1.40805	1.54098	1.56253	1.46667
0.602362	1.4104	1.53843	1.56587	1.4709
0.602917	1.41234	1.53876	1.56677	1.47161
0.603473	1.41258	1.54126	1.56832	1.47257
0.604028	1.41546	1.545	1.57117	1.47236
0.604584	1.41636	1.54566	1.57526	1.47493
0.605139	1.41562	1.55184	1.57814	1.47974
0.605695	1.41812	1.53982	1.58085	1.48076
0.60625	1.42063	1.53967	1.58513	1.48312
0.606806	1.42289	1.54047	1.58634	1.48206
0.607362	1.42135	1.54077	1.58791	1.48592
0.607917	1.42465	1.5502	1.58919	1.48745
0.608473	1.42518	1.55666	1.59458	1.48984
0.609028	1.42618	1.55189	1.59587	1.4906
0.609584	1.42888	1.5455	1.60183	1.4941
0.610139	1.42998	1.5512	1.60429	1.49529
0.610695	1.4319	1.56153	1.60697	1.49771
0.61125	1.43319	1.56466	1.60741	1.50094
0.611806	1.43406	1.56225	1.60948	1.50261
0.612362	1.43605	1.56386	1.61061	1.50198
0.612917	1.43707	1.55927	1.613	1.50229
0.613473	1.43636	1.55553	1.61693	1.50372
0.614028	1.43929	1.55614	1.61837	1.50752
0.614584	1.43984	1.56799	1.62167	1.51151
0.615139	1.44049	1.57073	1.61889	1.51237
0.615695	1.44116	1.56805	1.62083	1.51385
0.61625	1.4443	1.55867	1.62435	1.5154
0.616806	1.44667	1.56437	1.62699	1.51525
0.617362	1.45026	1.56936	1.6282	1.51907
0.617917	1.45151	1.57191	1.63114	1.5185
0.618473	1.45261	1.57345	1.63305	1.52307
0.619028	1.45298	1.56978	1.63448	1.52301
0.619584	1.45251	1.56702	1.63848	1.52778
0.620139	1.45603	1.5674	1.6395	1.53025
0.620695	1.45594	1.57107	1.64171	1.5326
0.62125	1.45881	1.57422	1.64396	1.53461
0.621806	1.45969	1.57784	1.64834	1.53589
0.622362	1.46154	1.57831	1.64924	1.5394
0.622917	1.46284	1.57633	1.65164	1.54007
0.623473	1.4637	1.57034	1.65423	1.54286
0.624028	1.46682	1.57202	1.65568	1.54491
0.624584	1.46893	1.58052	1.65853	1.54747
0.625139	1.46943	1.57664	1.66294	1.54922
0.625695	1.47267	1.57558	1.66454	1.5507
0.62625	1.47464	1.57566	1.66662	1.55391
0.626806	1.47737	1.57643	1.66789	1.55567
0.627362	1.47602	1.57391	1.67186	1.55986
0.627917	1.47695	1.58122	1.67464	1.56123
0.628473	1.47899	1.58068	1.67584	1.5617
0.629028	1.48071	1.58703	1.67913	1.56569
0.629584	1.48128	1.58623	1.68353	1.56473
0.630139	1.48332	1.58122	1.68641	1.56844
0.630695	1.48335	1.58219	1.68775	1.57085
0.63125	1.48497	1.58049	1.68818	1.57326
0.631806	1.48689	1.59111	1.68719	1.57592
0.632362	1.48769	1.59182	1.69047	1.57691
0.632917	1.48906	1.58248	1.69264	1.58079
0.633473	1.49027	1.58329	1.69469	1.58165
0.634028	1.49281	1.58872	1.69683	1.58354
0.634584	1.49592	1.59817	1.70031	1.58456
0.635139	1.49689	1.595	1.70071	1.58541
0.635695	1.49684	1.59192	1.70423	1.58862
0.63625	1.49893	1.5945	1.70787	1.59238
0.636806	1.49955	1.59692	1.70758	1.59432
0.637362	1.50097	1.59911	1.70828	1.59644
0.637917	1.50313	1.5947	1.71221	1.59804
0.638473	1.50281	1.58623	1.71525	1.59961
0.639028	1.50362	1.5861	1.71736	1.6033
0.639584	1.50437	1.59144	1.71928	1.60543
0.640139	1.50696	1.59175	1.72212	1.60712
0.640695	1.50727	1.59255	1.72612	1.60981
0.64125	1.50902	1.59322	1.72636	1.6084
0.641806	1.51032	1.58801	1.72867	1.61385
0.642362	1.5093	1.58524	1.73064	1.617
0.642917	1.51084	1.59626	1.73474	1.61644
0.643473	1.51285	1.59488	1.73853	1.6184
0.644028	1.51369	1.59752	1.73904	1.621
0.644584	1.51486	1.59774	1.74316	1.621
0.645139	1.51534	1.59199	1.74327	1.62166
0.645695	1.51726	1.59183	1.74803	1.62579
0.64625	1.51898	1.59479	1.75042	1.62815
0.646806	1.51969	1.59724	1.75082	1.63006
0.647362	1.52107	1.59346	1.75266	1.63273
0.647917	1.52303	1.59379	1.75775	1.6382
0.648473	1.52669	1.59544	1.75886	1.64058
0.649028	1.52789	1.5989	1.75992	1.64333
0.649584	1.52788	1.60329	1.76422	1.64532
0.650139	1.52805	1.60089	1.76866	1.64761
0.650695	1.52954	1.60044	1.77145	1.6476
0.65125	1.53132	1.60007	1.77209	1.64949
0.651806	1.53268	1.59237	1.77292	1.65114
0.652362	1.53385	1.59329	1.77452	1.65244
0.652917	1.53566	1.60301	1.77739	1.65573
0.653473	1.53839	1.60344	1.77939	1.65646
0.654028	1.53812	1.60226	1.78181	1.65938
0.654584	1.54007	1.60391	1.78263	1.66185
0.655139	1.54257	1.60197	1.78299	1.66582
0.655695	1.54184	1.6039	1.78586	1.66845
0.65625	1.54262	1.60326	1.78775	1.67247
0.656806	1.54514	1.60289	1.79071	1.6745
0.657362	1.54652	1.60608	1.79252	1.67771
0.657917	1.54764	1.61159	1.79332	1.68013
0.658473	1.54761	1.6115	1.7943	1.67928
0.659028	1.54744	1.60673	1.79821	1.68298
0.659584	1.54949	1.6052	1.80082	1.68504
0.660139	1.55047	1.60427	1.80223	1.68877
0.660695	1.55186	1.60417	1.80508	1.68968
0.66125	1.55509	1.6087	1.80661	1.68993
0.661806	1.55822	1.60707	1.80963	1.69132
0.662362	1.56043	1.60884	1.81063	1.69429
0.662917	1.5628	1.61287	1.81479	1.69678
0.663473	1.56222	1.61267	1.81865	1.70005
0.664028	1.56309	1.61337	1.82168	1.70106
0.664584	1.56491	1.61448	1.82228	1.70568
0.665139	1.56999	1.62384	1.82459	1.70739
0.665695	1.5691	1.63145	1.82623	1.71151
0.66625	1.56957	1.63192	1.83075	1.71387
0.666806	1.56808	1.62668	1.83281	1.71651
0.667362	1.57167	1.61675	1.8354	1.71634
0.667917	1.5746	1.62382	1.83904	1.71676
0.668473	1.57654	1.63256	1.84243	1.71978
0.669028	1.57641	1.63091	1.84394	1.72311
0.669584	1.58068	1.63278	1.84823	1.72628
0.670139	1.57938	1.63184	1.8493	1.72777
0.670695	1.58353	1.63298	1.85038	1.7295
0.67125	1.58562	1.63602	1.85252	1.73234
0.671806	1.58661	1.63763	1.85551	1.73334
0.672362	1.58652	1.63019	1.8591	1.73542
0.672917	1.5872	1.62709	1.8594	1.73663
0.673473	1.58968	1.63666	1.8655	1.73943
0.674028	1.5927	1.63594	1.86658	1.74111
0.674584	1.59475	1.64147	1.86682	1.7431
0.675139	1.59743	1.64306	1.86821	1.74803
0.675695	1.60011	1.64147	1.87256	1.75095
0.67625	1.60412	1.64751	1.87684	1.7544
0.676806	1.60376	1.65513	1.87948	1.75712
0.677362	1.60825	1.65322	1.88129	1.76102
0.677917	1.61064	1.65563	1.88427	1.76068
0.678473	1.61027	1.6556	1.88718	1.76445
0.679028	1.61045	1.65513	1.88893	1.76636
0.679584	1.61204	1.65861	1.8914	1.76809
0.680139	1.61386	1.6647	1.89247	1.76924
0.680695	1.61302	1.66039	1.89631	1.7722
0.68125	1.61605	1.65729	1.90118	1.77678
0.681806	1.61787	1.66104	1.90415	1.7806
0.682362	1.61958	1.67167	1.90549	1.78278
0.682917	1.6216	1.66605	1.90756	1.78326
0.683473	1.62437	1.66437	1.91169	1.78837
0.684028	1.62709	1.65897	1.91447	1.78991
0.684584	1.62928	1.65971	1.91696	1.79195
0.685139	1.62927	1.66871	1.92086	1.79504
0.685695	1.62924	1.67391	1.92264	1.79668
0.68625	1.63165	1.67683	1.9261	1.79988
0.686806	1.63443	1.67597	1.92932	1.80149
0.687362	1.63631	1.67647	1.93075	1.80593
0.687917	1.63923	1.67072	1.93481	1.80932
0.688473	1.64108	1.67539	1.93822	1.81094
0.689028	1.64137	1.68196	1.94175	1.81322
0.689584	1.6446	1.6854	1.94463	1.81436
0.690139	1.64697	1.68893	1.94633	1.81472
0.690695	1.64951	1.68925	1.94921	1.81811
0.69125	1.65042	1.68198	1.95143	1.82332
0.691806	1.65138	1.68172	1.9514	1.82589
0.692362	1.65135	1.68804	1.95409	1.83068
0.692917	1.65504	1.68999	1.95905	1.83356
0.693473	1.65762	1.68938	1.96097	1.83523
0.694028	1.65742	1.6916	1.96468	1.83997
0.694584	1.66084	1.68626	1.96876	1.8432
0.695139	1.66279	1.68583	1.97137	1.84689
0.695695	1.66452	1.68553	1.97212	1.85015
0.69625	1.66512	1.692	1.97517	1.85527
0.696806	1.66743	1.69594	1.97705	1.85577
0.697362	1.66849	1.69573	1.97976	1.85903
0.697917	1.6713	1.68892	1.98485	1.86085
0.698473	1.67359	1.69171	1.98693	1.86476
0.699028	1.67464	1.70269	1.99027	1.86615
0.699584	1.67552	1.70219	1.99311	1.87048
0.700139	1.67635	1.70174	1.99442	1.87073
0.700695	1.67858	1.70486	1.99598	1.87288
0.70125	1.68129	1.69795	2.00243	1.87427
0.701806	1.68411	1.69766	2.00489	1.8778
0.702362	1.68562	1.70209	2.00947	1.88049
0.702917	1.68829	1.70351	2.01302	1.88863
0.703473	1.69022	1.70441	2.01616	1.88917
0.704028	1.69374	1.70524	2.01949	1.89221
0.704584	1.69473	1.70369	2.02334	1.89191
0.705139	1.69816	1.70816	2.02749	1.89479
0.705695	1.69896	1.71548	2.03002	1.89991
0.70625	1.6994	1.71867	2.03455	1.9041
0.706806	1.70223	1.71919	2.03535	1.90721
0.707362	1.70308	1.72081	2.03912	1.90885
0.707917	1.70535	1.73002	2.04344	1.91511
0.708473	1.70983	1.72577	2.0481	1.91828
0.709028	1.71157	1.72142	2.05107	1.92193
0.709584	1.71438	1.72474	2.05691	1.9263
0.710139	1.71732	1.73236	2.06055	1.92847
0.710695	1.71911	1.73866	2.06371	1.9317
0.71125	1.7193	1.73965	2.06699	1.93241
0.711806	1.72329	1.73651	2.06972	1.93615
0.712362	1.72566	1.7338	2.07377	1.94096
0.712917	1.72859	1.74009	2.0811	1.94792
0.713473	1.73173	1.74875	2.08594	1.95016
0.714028	1.73411	1.753	2.08883	1.95377
0.714584	1.73577	1.75224	2.09187	1.95658
0.715139	1.73723	1.75396	2.09451	1.95946
0.715695	1.73894	1.75799	2.09538	1.95941
0.71625	1.74091	1.75522	2.09966	1.96281
0.716806	1.74314	1.75391	2.1036	1.96616
0.717362	1.74684	1.76387	2.10572	1.97167
0.717917	1.74788	1.76037	2.10685	1.97399
0.718473	1.74915	1.76297	2.11183	1.97517
0.719028	1.74965	1.7621	2.11435	1.97574
0.719584	1.75016	1.76495	2.11781	1.98021
0.720139	1.75396	1.76751	2.12354	1.9843
0.720695	1.75592	1.7691	2.12764	1.98762
0.72125	1.75759	1.77212	2.13051	1.98959
0.721806	1.75887	1.77182	2.13382	1.99306
0.722362	1.75933	1.77277	2.13766	1.99631
0.722917	1.7615	1.77426	2.14038	1.99915
0.723473	1.76349	1.78505	2.14508	2.00432
0.724028	1.76594	1.78912	2.14808	2.00376
0.724584	1.76729	1.7846	2.14921	2.00815
0.725139	1.76914	1.78129	2.15208	2.01097
0.725695	1.77182	1.78407	2.15599	2.01487
0.72625	1.77362	1.79132	2.15942	2.01489
0.726806	1.77253	1.79762	2.16311	2.02045
0.727362	1.7764	1.79468	2.16728	2.02242
0.727917	1.77797	1.79249	2.17086	2.02654
0.728473	1.78011	1.79313	2.17401	2.02618
0.729028	1.78396	1.79886	2.17806	2.02928
0.729584	1.78552	1.80351	2.18001	2.03152
0.730139	1.78637	1.80095	2.18014	2.0363
0.730695	1.78543	1.80256	2.187	2.04297
0.73125	1.78813	1.7998	2.19314	2.04699
0.731806	1.79185	1.80209	2.19629	2.0474
0.732362	1.79195	1.80757	2.19871	2.0501
0.732917	1.79472	1.80712	2.20088	2.05307
0.733473	1.79476	1.80783	2.20284	2.05545
0.734028	1.79716	1.81019	2.20819	2.05866
0.734584	1.79814	1.81209	2.21061	2.06211
0.735139	1.80053	1.81091	2.21344	2.06652
0.735695	1.80245	1.80642	2.21751	2.06841
0.73625	1.80398	1.80951	2.22256	2.07172
0.736806	1.80107	1.81456	2.22479	2.07001
0.737362	1.8009	1.80856	2.22647	2.0762
0.737917	1.80078	1.80831	2.22892	2.07607
0.738473	1.80451	1.80967	2.23156	2.07824
0.739028	1.80742	1.81315	2.2363	2.08141
0.739584	1.80896	1.80611	2.24205	2.08434
0.740139	1.80962	1.80757	2.24549	2.0867
0.740695	1.81296	1.81415	2.24696	2.08771
0.74125	1.81301	1.81657	2.251	2.09162
0.741806	1.81304	1.81647	2.25254	2.09347
0.742362	1.81398	1.81637	2.25551	2.09658
0.742917	1.81336	1.81181	2.25905	2.09864
0.743473	1.81471	1.81393	2.2615	2.10255
0.744028	1.81549	1.81688	2.26443	2.10348
0.744584	1.81749	1.81608	2.26723	2.10573
0.745139	1.8168	1.81504	2.27198	2.11018
0.745695	1.81989	1.82025	2.27673	2.11171
0.74625	1.82177	1.82431	2.27985	2.11352
0.746806	1.82311	1.82787	2.28279	2.1145
0.747362	1.8247	1.82416	2.28635	2.11547
0.747917	1.82673	1.82643	2.29113	2.12078
0.748473	1.82617	1.82937	2.29457	2.12396
0.749028	1.8309	1.83211	2.29818	2.12888
0.749584	1.83127	1.83101	2.30369	2.13076
0.750139	1.83313	1.83062	2.30673	2.13396
0.750695	1.83401	1.83215	2.30749	2.13617
0.75125	1.83645	1.83501	2.31132	2.13932
0.751806	1.8377	1.83385	2.31512	2.14361
0.752362	1.83751	1.83696	2.31908	2.1448
0.752917	1.83869	1.84218	2.32153	2.14701
0.753473	1.84124	1.83884	2.3258	2.15187
0.754028	1.84261	1.8397	2.32944	2.15148
0.754584	1.84434	1.83255	2.33237	2.15411
0.755139	1.84508	1.83715	2.33589	2.15766
0.755695	1.84719	1.83783	2.33975	2.16032
0.75625	1.84598	1.8435	2.3408	2.1635
0.756806	1.84654	1.84777	2.34489	2.16459
0.757362	1.84802	1.85221	2.34897	2.16859
0.757917	1.84993	1.85422	2.35177	2.17071
0.758473	1.85262	1.85151	2.35687	2.17195
0.759028	1.85599	1.85929	2.36084	2.17784
0.759584	1.85475	1.85825	2.3649	2.17986
0.760139	1.85699	1.85624	2.3704	2.18452
0.760695	1.85746	1.8596	2.373	2.18604
0.76125	1.85919	1.86	2.37816	2.18852
0.761806	1.862	1.85961	2.38164	2.19219
0.762362	1.8639	1.86466	2.38651	2.19439
0.762917	1.86555	1.86966	2.3877	2.19641
0.763473	1.86732	1.87036	2.39205	2.20121
0.764028	1.86797	1.87203	2.39829	2.20527
0.764584	1.86852	1.87513	2.40071	2.20867
0.765139	1.86924	1.87699	2.4039	2.20735
0.765695	1.87148	1.86781	2.40729	2.21025
0.76625	1.87264	1.87635	2.41164	2.2153
0.766806	1.87407	1.8767	2.41519	2.21888
0.767362	1.87725	1.87283	2.41546	2.22092
0.767917	1.87528	1.87506	2.42056	2.22532
0.768473	1.87876	1.87576	2.42615	2.22882
0.769028	1.88088	1.88028	2.42834	2.23175
0.769584	1.88116	1.88362	2.43344	2.23491
0.770139	1.88417	1.87747	2.43898	2.23594
0.770695	1.88615	1.88136	2.44107	2.23701
0.77125	1.88506	1.87954	2.44278	2.24032
0.771806	1.88689	1.8838	2.44605	2.24464
0.772362	1.88817	1.87602	2.45073	2.2458
0.772917	1.88962	1.87297	2.45223	2.24785
0.773473	1.88919	1.88297	2.45543	2.25009
0.774028	1.89318	1.88536	2.46123	2.25421
0.774584	1.89554	1.88157	2.46429	2.25856
0.775139	1.89581	1.87744	2.46733	2.25989
0.775695	1.89433	1.88667	2.46946	2.2642
0.77625	1.89731	1.88176	2.47361	2.26645
0.776806	1.89814	1.88299	2.47755	2.27056
0.777362	1.89966	1.88794	2.48125	2.27218
0.777917	1.9001	1.8852	2.4857	2.27557
0.778473	1.90133	1.88005	2.48789	2.27643
0.779028	1.90109	1.88753	2.48913	2.28012
0.779584	1.90049	1.88318	2.49151	2.281
0.780139	1.90418	1.88435	2.49755	2.28655
0.780695	1.90448	1.89283	2.50288	2.28654
0.78125	1.90599	1.89674	2.50691	2.2928
0.781806	1.90967	1.89432	2.51045	2.2974
0.782362	1.90987	1.89569	2.51423	2.29972
0.782917	1.9128	1.89195	2.51841	2.30301
0.783473	1.91227	1.88975	2.52165	2.30502
0.784028	1.91342	1.89348	2.5262	2.30745
0.784584	1.91357	1.89572	2.52607	2.30696
0.785139	1.91344	1.89864	2.52974	2.3104
0.785695	1.91569	1.89371	2.53485	2.3148
0.78625	1.91624	1.89745	2.53658	2.3182
0.786806	1.91702	1.90275	2.53813	2.31965
0.787362	1.9182	1.90562	2.54374	2.32295
0.787917	1.91945	1.90226	2.54612	2.3255
0.788473	1.92055	1.8955	2.55059	2.32743
0.789028	1.92116	1.90289	2.55333	2.33063
0.789584	1.92416	1.90741	2.55771	2.3379
0.790139	1.92565	1.89913	2.56111	2.33767
0.790695	1.92632	1.90457	2.56663	2.34248
0.79125	1.92892	1.90831	2.5682	2.3436
0.791806	1.93071	1.91042	2.57115	2.34762
0.792362	1.93206	1.91306	2.5752	2.34948
0.792917	1.93224	1.91196	2.5797	2.35445
0.793473	1.931	1.91329	2.58453	2.35655
0.794028	1.93379	1.91147	2.5866	2.36043
0.794584	1.93425	1.91326	2.59102	2.36019
0.795139	1.93452	1.90755	2.59332	2.36282
0.795695	1.93462	1.90347	2.59622	2.36446
0.79625	1.93484	1.90813	2.60251	2.36929
0.796806	1.93925	1.91062	2.6066	2.37197
0.797362	1.94061	1.91041	2.60835	2.37642
0.797917	1.9422	1.91219	2.6118	2.3791
0.798473	1.94078	1.91924	2.61522	2.38152
0.799028	1.94207	1.92153	2.62132	2.38319
0.799584	1.94549	1.92067	2.62452	2.38718
0.800139	1.94649	1.92115	2.62784	2.38942
0.800695	1.9466	1.91238	2.6307	2.39462
0.80125	1.94484	1.91418	2.63594	2.39514
0.801806	1.94717	1.91989	2.63897	2.39774
0.802362	1.94835	1.92146	2.64188	2.39998
0.802917	1.94871	1.92325	2.64641	2.4024
0.803473	1.94814	1.9277	2.64792	2.40601
0.804028	1.95009	1.92342	2.65212	2.40955
0.804584	1.95215	1.92305	2.65438	2.41164
0.805139	1.95303	1.92151	2.65905	2.41459
0.805695	1.95397	1.92389	2.66386	2.41848
0.80625	1.95345	1.92756	2.66734	2.42142
0.806806	1.95126	1.92993	2.67155	2.42228
0.807362	1.95416	1.93091	2.67418	2.42531
0.807917	1.95563	1.93297	2.67736	2.42909
0.808473	1.9568	1.9376	2.67877	2.43221
0.809028	1.95963	1.93645	2.68412	2.43406
0.809584	1.95822	1.93819	2.68736	2.43804
0.810139	1.95822	1.93631	2.68948	2.43744
0.810695	1.95927	1.93417	2.69536	2.44008
0.81125	1.96161	1.93757	2.69784	2.44262
0.811806	1.96237	1.93362	2.70083	2.44773
0.812362	1.96342	1.93459	2.70588	2.45068
0.812917	1.96401	1.93243	2.70709	2.45364
0.813473	1.96401	1.93826	2.71188	2.45369
0.814028	1.965	1.94092	2.71741	2.45681
0.814584	1.96545	1.94394	2.71853	2.45859
0.815139	1.96456	1.94194	2.72486	2.45909
0.815695	1.96443	1.95053	2.72951	2.46339
0.81625	1.96792	1.95169	2.72992	2.46744
0.816806	1.96877	1.95094	2.73462	2.46924
0.817362	1.97165	1.94583	2.73854	2.47354
0.817917	1.97259	1.9502	2.74089	2.47655
0.818473	1.97352	1.94791	2.74507	2.47797
0.819028	1.97407	1.9502	2.74789	2.482
0.819584	1.97492	1.95073	2.75153	2.48537
0.820139	1.97565	1.95062	2.75598	2.48703
0.820695	1.97718	1.95068	2.76061	2.48996
0.82125	1.97816	1.95037	2.76511	2.49211
0.821806	1.97968	1.95437	2.76889	2.49575
0.822362	1.98087	1.95672	2.77313	2.49911
0.822917	1.98377	1.95866	2.77766	2.50264
0.823473	1.98271	1.95715	2.78261	2.50662
0.824028	1.98348	1.96228	2.7861	2.51027
0.824584	1.98555	1.96523	2.79038	2.5123
0.825139	1.98669	1.96133	2.79441	2.51879
0.825695	1.98667	1.95704	2.79798	2.52132
0.82625	1.98971	1.96492	2.80292	2.52234
0.826806	1.99394	1.97963	2.81145	2.53032
0.827362	1.99677	1.98148	2.81369	2.53405
0.827917	1.99686	1.98006	2.8174	2.53425
0.828473	1.99308	1.97048	2.81833	2.53442
0.829028	1.9919	1.96388	2.8206	2.53518
0.829584	1.99309	1.97076	2.82651	2.5394
0.830139	1.99658	1.96475	2.83098	2.54467
0.830695	1.99512	1.96921	2.83438	2.55006
0.83125	1.99789	1.97121	2.83603	2.55232
0.831806	1.99914	1.97927	2.84249	2.55722
0.832362	2.00034	1.98197	2.84728	2.55917
0.832917	2.00322	1.98286	2.85242	2.56447
0.833473	2.00579	1.98507	2.8565	2.56638
0.834028	2.00518	1.98601	2.86266	2.56978
0.834584	2.00844	1.99044	2.86887	2.57416
0.835139	2.01071	1.98999	2.87284	2.57558
0.835695	2.01254	1.99244	2.87603	2.58062
0.83625	2.01396	1.99831	2.87822	2.58236
0.836806	2.01496	1.99322	2.8802	2.58506
0.837362	2.01832	1.98751	2.88658	2.59066
0.837917	2.01876	1.99469	2.89627	2.59736
0.838473	2.02021	2.00062	2.89915	2.59852
0.839028	2.0212	1.99581	2.90534	2.6039
0.839584	2.02202	2.00065	2.90879	2.60675
0.840139	2.02199	1.99834	2.91023	2.60983
0.840695	2.02384	2.00047	2.9156	2.61035
0.84125	2.02528	2.00547	2.92007	2.61493
0.841806	2.02639	2.00404	2.92422	2.6184
0.842362	2.02589	2.00223	2.92609	2.61954
0.842917	2.02657	2.00495	2.9314	2.62257
0.843473	2.02743	2.006	2.93594	2.62406
0.844028	2.02927	2.00378	2.93973	2.62728
0.844584	2.02929	2.00222	2.94222	2.63043
0.845139	2.0313	2.00719	2.94468	2.63272
0.845695	2.03138	2.0036	2.94722	2.63619
0.84625	2.03404	2.0089	2.95018	2.63892
0.846806	2.0336	2.00928	2.95643	2.64284
0.847362	2.03453	2.00783	2.95959	2.64441
0.847917	2.03608	2.00822	2.96242	2.64825
0.848473	2.03681	2.01103	2.96626	2.64924
0.849028	2.03665	2.01108	2.96875	2.65208
0.849584	2.03891	2.0066	2.97116	2.65506
0.850139	2.03733	2.00813	2.97611	2.65792
0.850695	2.04012	2.01486	2.98051	2.6618
0.85125	2.03983	2.02116	2.98568	2.66602
0.851806	2.04111	2.01885	2.98906	2.66889
0.852362	2.04219	2.01649	2.99591	2.66989
0.852917	2.04127	2.01578	2.99669	2.67395
0.853473	2.0418	2.02171	3.00242	2.67832
0.854028	2.04508	2.01935	3.00499	2.67882
0.854584	2.04446	2.01037	3.00967	2.6854
0.855139	2.04574	2.01413	3.01129	2.68659
0.855695	2.04578	2.02384	3.01564	2.69109
0.85625	2.04704	2.02757	3.01942	2.69178
0.856806	2.0498	2.02408	3.02237	2.69443
0.857362	2.04841	2.02004	3.02578	2.69694
0.857917	2.04849	2.02785	3.02924	2.69942
0.858473	2.0477	2.02816	3.03229	2.70381
0.859028	2.04957	2.03147	3.03843	2.70628
0.859584	2.05204	2.02524	3.04255	2.70982
0.860139	2.05317	2.02499	3.04849	2.71568
0.860695	2.05486	2.0278	3.05342	2.71692
0.86125	2.05713	2.03364	3.05834	2.72129
0.861806	2.05717	2.03475	3.06184	2.72441
0.862362	2.05909	2.0353	3.06656	2.72573
0.862917	2.05998	2.03136	3.07079	2.72763
0.863473	2.06054	2.03133	3.07315	2.73097
0.864028	2.06143	2.0347	3.07593	2.73499
0.864584	2.06332	2.034	3.07978	2.74175
0.865139	2.06773	2.03979	3.08569	2.74544
0.865695	2.07243	2.03787	3.09318	2.75223
0.86625	2.07369	2.04341	3.09554	2.75426
0.866806	2.07252	2.04441	3.09388	2.75449
0.867362	2.06857	2.04704	3.09661	2.75328
0.867917	2.07176	2.04491	3.10283	2.75851
0.868473	2.07354	2.04703	3.10806	2.76097
0.869028	2.07471	2.04334	3.11187	2.7664
0.869584	2.0765	2.04216	3.11493	2.7685
0.870139	2.07792	2.04838	3.12042	2.77272
0.870695	2.07829	2.04887	3.12287	2.77554
0.87125	2.08007	2.05573	3.12787	2.77932
0.871806	2.07984	2.05613	3.13374	2.78228
0.872362	2.0803	2.05795	3.13839	2.78626
0.872917	2.08141	2.06073	3.14034	2.79172
0.873473	2.08207	2.05464	3.14517	2.79654
0.874028	2.08378	2.05078	3.1469	2.79881
0.874584	2.08378	2.05587	3.15052	2.80156
0.875139	2.08361	2.06356	3.15476	2.802
0.875695	2.08523	2.06144	3.15967	2.80423
0.87625	2.08322	2.06371	3.16032	2.80639
0.876806	2.08453	2.05286	3.16395	2.80987
0.877362	2.08923	2.05801	3.16622	2.81313
0.877917	2.09007	2.06739	3.17103	2.81314
0.878473	2.09063	2.06495	3.17491	2.81524
0.879028	2.09333	2.06882	3.17848	2.82128
0.879584	2.09373	2.06671	3.18675	2.82098
0.880139	2.09544	2.06534	3.19177	2.82385
0.880695	2.09572	2.0702	3.19193	2.82489
0.88125	2.09627	2.0686	3.19809	2.82995
0.881806	2.09647	2.0742	3.20477	2.83286
0.882362	2.0969	2.06319	3.20816	2.83444
0.882917	2.09824	2.06895	3.21054	2.83928
0.883473	2.09947	2.06474	3.21252	2.84095
0.884028	2.10118	2.07456	3.21838	2.84327
0.884584	2.10217	2.07863	3.22074	2.84693
0.885139	2.10281	2.0764	3.22573	2.85051
0.885695	2.1039	2.08074	3.23022	2.851
0.88625	2.10521	2.07896	3.23659	2.85423
0.886806	2.10794	2.07776	3.24355	2.85911
0.887362	2.11012	2.08407	3.24943	2.86314
0.887917	2.11191	2.08677	3.2528	2.86592
0.888473	2.11607	2.08973	3.25681	2.8692
0.889028	2.11515	2.08724	3.25893	2.87391
0.889584	2.11576	2.08926	3.26456	2.87727
0.890139	2.11588	2.08689	3.26952	2.8771
0.890695	2.11619	2.09021	3.27321	2.88468
0.89125	2.1168	2.09511	3.27737	2.8857
0.891806	2.11845	2.08518	3.28584	2.89459
0.892362	2.12107	2.08558	3.29234	2.89809
0.892917	2.12013	2.08441	3.29596	2.9016
0.893473	2.12201	2.09157	3.29802	2.90337
0.894028	2.12184	2.09223	3.30075	2.90511
0.894584	2.12347	2.08775	3.3052	2.90945
0.895139	2.12226	2.08514	3.30538	2.90925
0.895695	2.12173	2.08368	3.30998	2.91294
0.89625	2.12206	2.08152	3.31166	2.91204
0.896806	2.12275	2.08567	3.31526	2.91372
0.897362	2.12201	2.08716	3.31676	2.9139
0.897917	2.12422	2.08646	3.32033	2.91573
0.898473	2.12425	2.07896	3.32323	2.91419
0.899028	2.12601	2.0872	3.32827	2.92031
0.899584	2.12433	2.09165	3.33189	2.92332
0.900139	2.12458	2.09049	3.33227	2.92518
0.900695	2.12568	2.09047	3.34017	2.92836
0.90125	2.12566	2.08373	3.34447	2.92808
0.901806	2.12724	2.08386	3.34411	2.92943
0.902362	2.12691	2.08451	3.34906	2.93458
0.902917	2.12823	2.08357	3.35239	2.93373
0.903473	2.12851	2.08584	3.35489	2.93853
0.904028	2.12744	2.08482	3.35999	2.94134
0.904584	2.12854	2.08543	3.36233	2.94167
0.905139	2.13083	2.08788	3.36441	2.94208
0.905695	2.13086	2.08886	3.36787	2.93658
0.90625	2.12946	2.08532	3.36969	2.94442
0.906806	2.13014	2.08749	3.37298	2.94735
0.907362	2.13158	2.08481	3.37671	2.94335
0.907917	2.13291	2.08912	3.38118	2.9456
0.908473	2.13221	2.08918	3.38216	2.94413
0.909028	2.13023	2.0826	3.38508	2.94848
0.909584	2.13128	2.0876	3.38746	2.95087
0.910139	2.13301	2.09089	3.39073	2.9529
0.910695	2.1324	2.08428	3.39168	2.95642
0.91125	2.13248	2.08248	3.3956	2.95931
0.911806	2.13465	2.09074	3.4002	2.96134
0.912362	2.1371	2.09137	3.40685	2.97223
0.912917	2.13386	2.08384	3.40996	2.97403
0.913473	2.13594	2.08776	3.41175	2.97998
0.914028	2.13493	2.09434	3.41524	2.97896
0.914584	2.13579	2.09385	3.41944	2.97396
0.915139	2.13491	2.08649	3.42629	2.97578
0.915695	2.13465	2.08691	3.4269	2.97502
0.91625	2.13608	2.08696	3.42984	2.98888
0.916806	2.13728	2.08994	3.43291	2.98872
0.917362	2.13934	2.09085	3.43783	2.98498
0.917917	2.13936	2.09071	3.44038	2.99029
0.918473	2.14033	2.09145	3.44629	2.9922
0.919028	2.14047	2.09861	3.45031	3.00044
0.919584	2.1409	2.09521	3.45118	2.99839
0.920139	2.14121	2.09603	3.45476	3.00295
0.920695	2.1402	2.09671	3.4555	2.99861
0.92125	2.14032	2.09444	3.4583	3.00245
0.921806	2.14149	2.0844	3.46062	3.00312
0.922362	2.14031	2.08125	3.46128	3.00424
0.922917	2.1436	2.09627	3.46755	3.00863
0.923473	2.14424	2.10286	3.47175	3.01224
0.924028	2.14524	2.10278	3.47489	3.01128
0.924584	2.14346	2.09792	3.47577	3.01543
0.925139	2.14593	2.09986	3.48142	3.02283
0.925695	2.14429	2.10011	3.48471	3.02123
0.92625	2.14767	2.09995	3.4871	3.03365
0.926806	2.14827	2.09657	3.49301	3.02727
0.927362	2.14922	2.10285	3.49854	3.03514
0.927917	2.14952	2.10299	3.50403	3.03132
0.928473	2.15013	2.10159	3.50913	3.03622
0.929028	2.15007	2.10476	3.51194	3.03851
0.929584	2.15175	2.10603	3.51578	3.03863
0.930139	2.15277	2.1059	3.51962	3.0443
0.930695	2.15302	2.10578	3.52275	3.04819
0.93125	2.15277	2.10341	3.5268	3.05143
0.931806	2.15278	2.10098	3.53074	3.05309
0.932362	2.15306	2.10428	3.53264	3.05637
0.932917	2.15406	2.10832	3.53483	3.06265
0.933473	2.1558	2.11261	3.53941	3.06591
0.934028	2.15716	2.10552	3.54357	3.07093
0.934584	2.15756	2.10078	3.55011	3.07299
0.935139	2.16156	2.10407	3.55609	3.07787
0.935695	2.16177	2.10576	3.56219	3.0782
0.93625	2.16219	2.10956	3.56612	3.08047
0.936806	2.16277	2.10249	3.56761	3.08334
0.937362	2.16161	2.10063	3.57064	3.0849
0.937917	2.16059	2.10353	3.57562	3.08809
0.938473	2.16195	2.10116	3.57635	3.0884
0.939028	2.16385	2.10033	3.57965	3.09415
0.939584	2.16436	2.10161	3.58304	3.09318
0.940139	2.16327	2.09811	3.58758	3.09189
0.940695	2.16454	2.10044	3.59037	3.09385
0.94125	2.16728	2.10232	3.59635	3.10022
0.941806	2.16654	2.10186	3.59936	3.10065
0.942362	2.16612	2.10468	3.60628	3.10983
0.942917	2.16891	2.10978	3.60739	3.11035
0.943473	2.1708	2.11129	3.61227	3.11283
0.944028	2.1699	2.10904	3.6163	3.11353
0.944584	2.17169	2.11204	3.6181	3.11486
0.945139	2.17186	2.11311	3.62035	3.11944
0.945695	2.17488	2.10528	3.624	3.12457
0.94625	2.17352	2.10603	3.63016	3.12734
0.946806	2.17343	2.11289	3.6358	3.12736
0.947362	2.1723	2.11609	3.63727	3.13234
0.947917	2.1748	2.1113	3.64303	3.1307
0.948473	2.17679	2.10872	3.6463	3.13927
0.949028	2.17506	2.10434	3.65094	3.13806
0.949584	2.17405	2.11583	3.65341	3.14064
0.950139	2.17662	2.11189	3.65614	3.14088
0.950695	2.18001	2.11715	3.66312	3.1463
0.95125	2.1798	2.11178	3.66449	3.14757
0.951806	2.17913	2.11107	3.67193	3.15254
0.952362	2.17992	2.11497	3.67274	3.1519
0.952917	2.18241	2.1228	3.67955	3.15917
0.953473	2.18431	2.12093	3.68201	3.16087
0.954028	2.184	2.11704	3.6857	3.16167
0.954584	2.18291	2.11561	3.68803	3.16728
0.955139	2.18361	2.11548	3.69142	3.1702
0.955695	2.18489	2.1233	3.69434	3.17311
0.95625	2.18536	2.12343	3.70107	3.1776
0.956806	2.18542	2.12276	3.70619	3.17691
0.957362	2.1855	2.11473	3.70672	3.18085
0.957917	2.18453	2.12107	3.70734	3.1828
0.958473	2.18636	2.12383	3.7095	3.18269
0.959028	2.18656	2.12236	3.71165	3.18732
0.959584	2.18812	2.11239	3.71663	3.18609
0.960139	2.18778	2.11777	3.71886	3.19227
0.960695	2.18708	2.11997	3.7249	3.19537
0.96125	2.18735	2.12102	3.73018	3.19858
0.961806	2.18675	2.11649	3.73115	3.20203
0.962362	2.18799	2.1198	3.7343	3.20393
0.962917	2.18909	2.12671	3.74011	3.20802
0.963473	2.19	2.12416	3.74286	3.21013
0.964028	2.18883	2.11412	3.74523	3.21133
0.964584	2.19028	2.12002	3.7505	3.21541
0.965139	2.19258	2.12679	3.75781	3.22031
0.965695	2.19421	2.12156	3.76002	3.22194
0.96625	2.19359	2.11903	3.76185	3.22521
0.966806	2.19408	2.12066	3.76366	3.22917
0.967362	2.19306	2.12134	3.76854	3.22954
0.967917	2.19729	2.11827	3.77307	3.22939
0.968473	2.19751	2.11487	3.77516	3.2337
0.969028	2.19647	2.12448	3.78175	3.23736
0.969584	2.19682	2.12197	3.78357	3.23805
0.970139	2.19822	2.1173	3.78489	3.24203
0.970695	2.19799	2.11516	3.78773	3.2431
0.97125	2.19745	2.11655	3.79161	3.24714
0.971806	2.19806	2.11801	3.79655	3.2495
0.972362	2.19909	2.12423	3.80628	3.25434
0.972917	2.19788	2.12279	3.80935	3.25717
0.973473	2.20153	2.12464	3.81594	3.26624
0.974028	2.20458	2.1208	3.82041	3.26711
0.974584	2.20613	2.12125	3.82295	3.26877
0.975139	2.20649	2.12596	3.82484	3.27264
0.975695	2.20625	2.12755	3.82909	3.27515
0.97625	2.20671	2.12864	3.83299	3.27517
0.976806	2.20925	2.12875	3.83775	3.2819
0.977362	2.21021	2.13709	3.84307	3.28313
0.977917	2.20918	2.12982	3.84539	3.28649
0.978473	2.2083	2.13029	3.85094	3.2908
0.979028	2.2097	2.12972	3.8539	3.29255
0.979584	2.2096	2.13222	3.85689	3.29537
0.980139	2.20794	2.13616	3.8626	3.2965
0.980695	2.21045	2.13248	3.86751	3.29919
0.98125	2.21022	2.13167	3.87007	3.30183
0.981806	2.21062	2.1332	3.87531	3.30418
0.982362	2.21098	2.13934	3.8787	3.30452
0.982917	2.21347	2.12801	3.88265	3.30519
0.983473	2.21562	2.1306	3.88596	3.30927
0.984028	2.21354	2.13321	3.88729	3.31136
0.984584	2.21353	2.13456	3.89043	3.31039
0.985139	2.21336	2.13086	3.89589	3.31211
0.985695	2.21421	2.13033	3.89641	3.31496
0.98625	2.21382	2.13458	3.90066	3.31714
0.986806	2.21319	2.13702	3.90497	3.31701
0.987362	2.21217	2.13516	3.90836	3.31976
0.987917	2.21369	2.13351	3.91071	3.32539
0.988473	2.21534	2.13145	3.91375	3.32578
0.989028	2.21556	2.13394	3.91872	3.3296
0.989584	2.21631	2.13247	3.9191	3.33209
0.990139	2.21778	2.13739	3.92383	3.33446
0.990695	2.21785	2.13441	3.9264	3.33437
0.99125	2.21876	2.1305	3.93032	3.33721
0.991806	2.21904	2.13035	3.93437	3.338
0.992362	2.21809	2.12591	3.93813	3.33708
0.992917	2.21901	2.12815	3.9433	3.34034
0.993473	2.21917	2.13165	3.94726	3.34549
0.994028	2.22041	2.1329	3.95247	3.35077
0.994584	2.21981	2.1315	3.95772	3.35353
0.995139	2.22149	2.13902	3.96229	3.35473
0.995695	2.22426	2.1396	3.96472	3.35475
0.99625	2.22289	2.1413	3.96886	3.3589
0.996806	2.22185	2.14087	3.97378	3.35768
0.997362	2.22194	2.13809	3.97549	3.36026
0.997917	2.22104	2.13379	3.98075	3.36155
0.998473	2.22212	2.13147	3.97599	3.36207
0.999028	2.2235	2.13801	3.98573	3.36265
0.999584	2.22427	2.14101	3.98745	3.36602
1.00014	2.22499	2.13437	3.98889	3.36908
1.00069	2.22574	2.13987	3.98962	3.37172
1.00125	2.22453	2.13928	3.99013	3.37228
1.00181	2.2262	2.13632	3.99129	3.37261
1.00236	2.22722	2.13808	3.99435	3.37748
1.00292	2.22783	2.13768	3.99855	3.37783
1.00347	2.22921	2.13833	4.00281	3.38099
1.00403	2.23071	2.13786	4.00501	3.38536
1.00458	2.23143	2.13717	4.00905	3.38805
1.00514	2.23021	2.13411	4.01211	3.38974
1.00569	2.23024	2.13567	4.01591	3.39376
1.00625	2.23125	2.1347	4.01584	3.39316
1.00681	2.2326	2.14274	4.01818	3.39686
1.00736	2.23177	2.14509	4.02404	3.3956
1.00792	2.23267	2.1492	4.02673	3.40016
1.00847	2.23218	2.14987	4.02822	3.40203
1.00903	2.23552	2.14593	4.03048	3.40672
1.00958	2.23506	2.15054	4.03465	3.40977
1.01014	2.23452	2.15325	4.04046	3.41125
1.01069	2.23508	2.14349	4.04232	3.41509
1.01125	2.2332	2.14133	4.04483	3.41681
1.01181	2.23446	2.13623	4.05255	3.41905
1.01236	2.23739	2.13601	4.05481	3.42
1.01292	2.23681	2.1338	4.06022	3.42049
1.01347	2.23728	2.14074	4.06291	3.42193
1.01403	2.23798	2.14115	4.06562	3.4264
1.01458	2.23877	2.14481	4.0692	3.42646
1.01514	2.23818	2.15086	4.07377	3.43261
1.01569	2.23899	2.14878	4.07684	3.43222
1.01625	2.23941	2.1528	4.07881	3.43029
1.01681	2.23919	2.15697	4.08295	3.43556
1.01736	2.23887	2.14615	4.08678	3.43472
1.01792	2.23957	2.15208	4.09047	3.43448
1.01847	2.24183	2.15148	4.09446	3.43638
1.01903	2.24295	2.14664	4.1004	3.43948
1.01958	2.24382	2.14681	4.10265	3.44082
1.02014	2.24587	2.14904	4.10603	3.44406
1.02069	2.24635	2.15276	4.11051	3.44702
1.02125	2.24617	2.15168	4.11483	3.44885
1.02181	2.24531	2.15727	4.11851	3.45275
1.02236	2.24381	2.15682	4.12276	3.4548
1.02292	2.24634	2.15639	4.12606	3.45948
1.02347	2.24744	2.15674	4.12743	3.4647
1.02403	2.24795	2.15102	4.13146	3.47626
1.02458	2.2486	2.14671	4.13846	3.47064
1.02514	2.24897	2.1529	4.14243	3.47376
1.02569	2.24848	2.14685	4.14556	3.47604
1.02625	2.24857	2.14235	4.14943	3.4716
1.02681	2.2466	2.14834	4.15304	3.46894
1.02736	2.24876	2.14726	4.15826	3.47203
1.02792	2.24824	2.14865	4.16192	3.47382
1.02847	2.25081	2.15104	4.16638	3.47748
1.02903	2.25227	2.15908	4.17351	3.48734
1.02958	2.25302	2.15802	4.1783	3.49609
1.03014	2.25326	2.16168	4.18655	3.49919
1.03069	2.25753	2.15872	4.19496	3.50548
1.03125	2.25719	2.16349	4.20053	3.50569
1.03181	2.2587	2.16034	4.20277	3.5072
1.03236	2.25703	2.15713	4.2045	3.50753
1.03292	2.2582	2.15537	4.20609	3.50911
1.03347	2.25808	2.15742	4.21356	3.51223
1.03403	2.25873	2.1599	4.21923	3.51203
1.03458	2.26001	2.16346	4.22796	3.51892
1.03514	2.26152	2.16728	4.23598	3.52044
1.03569	2.2626	2.16636	4.24048	3.52034
1.03625	2.26362	2.17057	4.24267	3.52304
1.03681	2.26558	2.17375	4.24618	3.52367
1.03736	2.2647	2.17256	4.25149	3.52625
1.03792	2.26622	2.17661	4.25435	3.52708
1.03847	2.26615	2.1789	4.26068	3.53186
1.03903	2.26664	2.17231	4.26269	3.53332
1.03958	2.26971	2.17092	4.26877	3.53842
1.04014	2.2696	2.17401	4.27306	3.53726
1.04069	2.27023	2.1726	4.27806	3.53941
1.04125	2.27112	2.17812	4.28262	3.54237
1.04181	2.27019	2.1756	4.28651	3.54334
1.04236	2.27208	2.17393	4.28954	3.54479
1.04292	2.27158	2.17845	4.29556	3.54488
1.04347	2.27126	2.18334	4.29941	3.54973
1.04403	2.27527	2.18524	4.30609	3.55171
1.04458	2.27462	2.18749	4.30929	3.55486
1.04514	2.27744	2.18652	4.31201	3.55652
1.04569	2.27705	2.1859	4.31589	3.55864
1.04625	2.27559	2.18095	4.32141	3.56271
1.04681	2.27649	2.18361	4.32454	3.56326
1.04736	2.27666	2.18814	4.32961	3.56965
1.04792	2.28005	2.1887	4.33286	3.57115
1.04847	2.28203	2.18249	4.33759	3.57512
1.04903	2.28256	2.18308	4.341	3.5765
1.04958	2.28455	2.18853	4.34637	3.57914
1.05014	2.28519	2.18903	4.35138	3.58335
1.05069	2.28594	2.19202	4.3606	3.58536
1.05125	2.28688	2.18821	4.3632	3.58692
1.05181	2.2878	2.18475	4.36784	3.58838
1.05236	2.28596	2.18739	4.37217	3.59171
1.05292	2.28519	2.1852	4.37428	3.59415
1.05347	2.28711	2.18153	4.37842	3.59729
1.05403	2.28754	2.18304	4.38318	3.5969
1.05458	2.28902	2.17991	4.38888	3.60131
1.05514	2.28854	2.17993	4.38952	3.60215
1.05569	2.28911	2.18974	4.39352	3.60416
1.05625	2.28906	2.19319	4.39783	3.60833
1.05681	2.28876	2.19993	4.40266	3.60917
1.05736	2.289	2.20172	4.40717	3.61154
1.05792	2.29133	2.19039	4.40838	3.61445
1.05847	2.29253	2.18631	4.41521	3.62128
1.05903	2.29388	2.19004	4.42025	3.62484
1.05958	2.29438	2.1922	4.42274	3.62661
1.06014	2.29418	2.19433	4.42604	3.62689
1.06069	2.29734	2.19883	4.43001	3.62958
1.06125	2.29908	2.19804	4.43405	3.63219
1.06181	2.30027	2.19739	4.43851	3.63485
1.06236	2.30099	2.19948	4.44253	3.6372
1.06292	2.30064	2.20598	4.44607	3.63871
1.06347	2.30239	2.21378	4.45347	3.64062
1.06403	2.30562	2.20833	4.4542	3.64503
1.06458	2.30567	2.20622	4.45993	3.64765
1.06514	2.30657	2.20333	4.46322	3.65019
1.06569	2.30553	2.20816	4.46447	3.65215
1.06625	2.30684	2.21081	4.4681	3.65449
1.06681	2.3052	2.21788	4.4733	3.655
1.06736	2.30647	2.21772	4.47904	3.65553
1.06792	2.30897	2.22195	4.48382	3.66008
1.06847	2.31146	2.21645	4.48827	3.66031
1.06903	2.31193	2.21511	4.4927	3.66182
1.06958	2.31272	2.2127	4.49645	3.6662
1.07014	2.31495	2.20982	4.50369	3.66995
1.07069	2.31494	2.21396	4.50729	3.67225
1.07125	2.31606	2.21918	4.51247	3.67601
1.07181	2.31683	2.22301	4.51612	3.68027
1.07236	2.31694	2.22762	4.52037	3.68111
1.07292	2.31881	2.23069	4.52597	3.68448
1.07347	2.32012	2.22872	4.53171	3.68549
1.07403	2.32313	2.22728	4.53616	3.68744
1.07458	2.32312	2.22718	4.54226	3.69114
1.07514	2.32332	2.22186	4.54574	3.69274
1.07569	2.32329	2.22235	4.55177	3.69517
1.07625	2.32573	2.22696	4.55482	3.69735
1.07681	2.32743	2.23033	4.5577	3.70037
1.07736	2.32849	2.23246	4.56208	3.70146
1.07792	2.32903	2.23622	4.56463	3.70326
1.07847	2.3302	2.23798	4.56906	3.70626
1.07903	2.32756	2.23587	4.57332	3.70687
1.07958	2.32754	2.23424	4.57907	3.70938
1.08014	2.32916	2.23793	4.58398	3.71239
1.08069	2.32873	2.23643	4.58821	3.71601
1.08125	2.33142	2.23123	4.59458	3.71764
1.08181	2.33006	2.23359	4.60001	3.72122
1.08236	2.33205	2.24392	4.60235	3.72385
1.08292	2.33328	2.23973	4.60598	3.72818
1.08347	2.33481	2.24145	4.60981	3.73093
1.08403	2.3339	2.23922	4.61786	3.73344
1.08458	2.33914	2.236	4.62201	3.73374
1.08514	2.33933	2.23347	4.62927	3.73808
1.08569	2.3393	2.23971	4.63072	3.74146
1.08625	2.34188	2.23998	4.63556	3.74454
1.08681	2.34374	2.24545	4.64039	3.74719
1.08736	2.34498	2.24486	4.64696	3.74861
1.08792	2.34526	2.237	4.65246	3.75164
1.08847	2.34688	2.24109	4.6563	3.7525
1.08903	2.34818	2.24394	4.65824	3.7545
1.08958	2.35174	2.25115	4.6618	3.75975
1.09014	2.35113	2.25613	4.66538	3.76122
1.09069	2.3534	2.25287	4.66972	3.76201
1.09125	2.35445	2.2557	4.67531	3.76655
1.09181	2.35545	2.25878	4.67914	3.77166
1.09236	2.35719	2.26528	4.68281	3.77301
1.09292	2.35636	2.26424	4.68993	3.77387
1.09347	2.35796	2.26389	4.69471	3.77872
1.09403	2.36091	2.25903	4.69945	3.77961
1.09458	2.35941	2.2603	4.70588	3.78485
1.09514	2.36081	2.25507	4.70971	3.7865
1.09569	2.3633	2.26281	4.71579	3.78932
1.09625	2.36128	2.26648	4.72032	3.79316
1.09681	2.3625	2.26912	4.72549	3.79597
1.09736	2.36333	2.26693	4.72932	3.80086
1.09792	2.36483	2.26217	4.73349	3.80156
1.09847	2.36374	2.26449	4.73809	3.80528
1.09903	2.36641	2.26852	4.74486	3.80767
1.09958	2.36937	2.26992	4.75121	3.81352
1.10014	2.36897	2.26862	4.75619	3.81508
1.10069	2.37077	2.26829	4.76269	3.81891
1.10125	2.37292	2.27017	4.76599	3.82184
1.10181	2.37644	2.28072	4.77005	3.82441
1.10236	2.37651	2.27683	4.77179	3.82804
1.10292	2.37689	2.27251	4.77408	3.83029
1.10347	2.37806	2.27646	4.7802	3.83226
1.10403	2.37682	2.277	4.78475	3.83327
1.10458	2.37951	2.28196	4.78771	3.83664
1.10514	2.38082	2.2761	4.79432	3.84138
1.10569	2.38213	2.27683	4.79886	3.84246
1.10625	2.38243	2.2778	4.8024	3.84795
1.10681	2.38352	2.28185	4.80832	3.84075
1.10736	2.38365	2.27913	4.81019	3.83412
1.10792	2.38159	2.2788	4.81469	3.83442
1.10847	2.38375	2.2791	4.81843	3.83769
1.10903	2.38367	2.28278	4.82428	3.85833
1.10958	2.38557	2.28914	4.82864	3.86437
1.11014	2.38553	2.28917	4.83333	3.8667
[truncated: 660 more rows]

## Sheet: Figure 4B - Source Data
GFP doubling	% ∆llpR electrode	%∆llpR planktonic batch culture
0	97.25
0.40486	96.13
0.80972	95.96
1.2146	96.09
2.0243	95.12
4.4534	96.44
9.7166	97.83
14.575	98.48
19.028	91.91
23.887	70.35
29.757	67.52
38.462	75.81
43.32	93.58
48.178	97.98
52.632	98.3
62.348	99.49
67.206	99.65
72.065	99.77
76.923	98.96
0		98.94
4.4601		96.09
8.7517		88.79
12.716		73.21
17.92		42.38
23.044		17
26.84		8.24
